# Supplementary material for: Multi-system diseases and death trajectory of metabolic dysfunction-associated fatty liver disease: findings from the UK Biobank
Source: BMC Med. 2023 Oct 20;21:398. doi: 10.1186/s12916-023-03080-6 (PMC10590000; doi:10.1186/s12916-023-03080-6)
Supplement: Supplementary file 1 — Additional file 1. Supplementary data. [file 12916_2023_3080_MOESM1_ESM.xlsx]

## Sheet: 1
Original ICD code	icd10_DESCRIPTION	DESCRIPTION_UK	Combined ICD code	NEW_DESCRIPTION	Classification of medical conditions	DEATH_CODE	DEATH_DESCRIPTION
A00	Cholera	Cholera	A00	Bacterial intestinal infections	Infectious and parasitic disease	IPD	Infectious and parasitic death
A01	Paratyphoid fever	Typhoid and paratyphoid fevers	A00	Bacterial intestinal infections	Infectious and parasitic disease	IPD	Infectious and parasitic death
A02	Salmonella infection	Other salmonella infections	A00	Bacterial intestinal infections	Infectious and parasitic disease	IPD	Infectious and parasitic death
A03	Shigellosis	Shigellosis	A00	Bacterial intestinal infections	Infectious and parasitic disease	IPD	Infectious and parasitic death
A04	Bacterial intestinal infection	Other bacterial intestinal infections	A00	Bacterial intestinal infections	Infectious and parasitic disease	IPD	Infectious and parasitic death
A05	Bacterial foodborne intoxication	Other bacterial foodborne intoxications, not elsewhere classified	A00	Bacterial intestinal infections	Infectious and parasitic disease	IPD	Infectious and parasitic death
A06	Amebiasis	Amoebiasis	A06	Amoebiasis and Other protozoal intestinal diseases	Infectious and parasitic disease	IPD	Infectious and parasitic death
A07	Protozoal intestinal disease	Other protozoal intestinal diseases	A06	Amoebiasis and Other protozoal intestinal diseases	Infectious and parasitic disease	IPD	Infectious and parasitic death
A08	Other specified intestinal infections	Viral and other specified intestinal infections	A08	Other specified intestinal infections	Infectious and parasitic disease	IPD	Infectious and parasitic death
A09	Infectious gastroenteritis and colitis	Other gastroenteritis and colitis of infectious and unspecified origin	A09	Infectious gastroenteritis and colitis	Infectious and parasitic disease	IPD	Infectious and parasitic death
A15	Respiratory tuberculosis	Respiratory tuberculosis, bacteriologically and histologically confirmed	A15	Tuberculosis	Infectious and parasitic disease	IPD	Infectious and parasitic death
A16	Respiratory tuberculosis, not confirmed bacteriologically or histologically	Respiratory tuberculosis, not confirmed bacteriologically or histologically	A15	Tuberculosis	Infectious and parasitic disease	IPD	Infectious and parasitic death
A17	Tuberculosis of nervous system	Tuberculosis of nervous system	A15	Tuberculosis	Infectious and parasitic disease	IPD	Infectious and parasitic death
A18	Tuberculosis of other sites	Tuberculosis of other organs	A15	Tuberculosis	Infectious and parasitic disease	IPD	Infectious and parasitic death
A19	Miliary tuberculosis	Miliary tuberculosis	A15	Tuberculosis	Infectious and parasitic disease	IPD	Infectious and parasitic death
A20	Plague	Plague	A20	Certain zoonotic bacterial diseases	Infectious and parasitic disease	IPD	Infectious and parasitic death
A21	Tularemia	Tularaemia	A20	Certain zoonotic bacterial diseases	Infectious and parasitic disease	IPD	Infectious and parasitic death
A22	Anthrax	Anthrax	A20	Certain zoonotic bacterial diseases	Infectious and parasitic disease	IPD	Infectious and parasitic death
A23	Brucellosis	Brucellosis	A20	Certain zoonotic bacterial diseases	Infectious and parasitic disease	IPD	Infectious and parasitic death
A24	Melioidosis	Glanders and melioidosis	A20	Certain zoonotic bacterial diseases	Infectious and parasitic disease	IPD	Infectious and parasitic death
A25	Rat-bite fever	Rat-bite fevers	A20	Certain zoonotic bacterial diseases	Infectious and parasitic disease	IPD	Infectious and parasitic death
A26	Erysipeloid	Erysipeloid	A20	Certain zoonotic bacterial diseases	Infectious and parasitic disease	IPD	Infectious and parasitic death
A27	Leptospirosis	Leptospirosis	A20	Certain zoonotic bacterial diseases	Infectious and parasitic disease	IPD	Infectious and parasitic death
A28	Zoonotic bacterial disease	Other zoonotic bacterial diseases, not elsewhere classified	A20	Certain zoonotic bacterial diseases	Infectious and parasitic disease	IPD	Infectious and parasitic death
A30	Leprosy	Leprosy [Hansen disease]	A49	Other bacterial diseases excluding septicemia and erysipelas	Infectious and parasitic disease	IPD	Infectious and parasitic death
A31	Mycobacterial infection	Infection due to other mycobacteria	A49	Other bacterial diseases excluding septicemia and erysipelas	Infectious and parasitic disease	IPD	Infectious and parasitic death
A32	Listeriosis	Listeriosis	A49	Other bacterial diseases excluding septicemia and erysipelas	Infectious and parasitic disease	IPD	Infectious and parasitic death
A33	Tetanus neonatorum	Tetanus neonatorum	A49	Other bacterial diseases excluding septicemia and erysipelas	Infectious and parasitic disease	IPD	Infectious and parasitic death
A34	Obstetrical tetanus	Obstetrical tetanus	A49	Other bacterial diseases excluding septicemia and erysipelas	Infectious and parasitic disease	IPD	Infectious and parasitic death
A35	Other tetanus	Other tetanus	A49	Other bacterial diseases excluding septicemia and erysipelas	Infectious and parasitic disease	IPD	Infectious and parasitic death
A36	Diphtheria	Diphtheria	A49	Other bacterial diseases excluding septicemia and erysipelas	Infectious and parasitic disease	IPD	Infectious and parasitic death
A37	Whooping cough species with pneumonia	Whooping cough	A49	Other bacterial diseases excluding septicemia and erysipelas	Infectious and parasitic disease	IPD	Infectious and parasitic death
A38	Scarlet fever, uncomplicated	Scarlet fever	A49	Other bacterial diseases excluding septicemia and erysipelas	Infectious and parasitic disease	IPD	Infectious and parasitic death
A39	Meningococcal infection	Meningococcal infection	A49	Other bacterial diseases excluding septicemia and erysipelas	Infectious and parasitic disease	IPD	Infectious and parasitic death
A40	Streptococcal sepsis	Streptococcal sepsis	A41	Sepsis	Infectious and parasitic disease	IPD	Infectious and parasitic death
A41	Sepsis	Other sepsis	A41	Sepsis	Infectious and parasitic disease	IPD	Infectious and parasitic death
A42	Actinomycosis	Actinomycosis	A49	Other bacterial diseases excluding septicemia and erysipelas	Infectious and parasitic disease	IPD	Infectious and parasitic death
A43	Nocardiosis	Nocardiosis	A49	Other bacterial diseases excluding septicemia and erysipelas	Infectious and parasitic disease	IPD	Infectious and parasitic death
A44	Bartonellosis	Bartonellosis	A49	Other bacterial diseases excluding septicemia and erysipelas	Infectious and parasitic disease	IPD	Infectious and parasitic death
A46	Erysipelas	Erysipelas	A46	Erysipelas	Infectious and parasitic disease	IPD	Infectious and parasitic death
A48	Other specified bacterial diseases	Other bacterial diseases, not elsewhere classified	A49	Other bacterial diseases excluding septicemia and erysipelas	Infectious and parasitic disease	IPD	Infectious and parasitic death
A49	Bacterial infection	Bacterial infection of unspecified site	A49	Other bacterial diseases excluding septicemia and erysipelas	Infectious and parasitic disease	IPD	Infectious and parasitic death
A50	Congenital syphilis	Congenital syphilis	A50	Bacterial STD	Infectious and parasitic disease	IPD	Infectious and parasitic death
A51	Early syphilis	Early syphilis	A50	Bacterial STD	Infectious and parasitic disease	IPD	Infectious and parasitic death
A52	Late syphilis	Late syphilis	A50	Bacterial STD	Infectious and parasitic disease	IPD	Infectious and parasitic death
A53	Syphilis	Other and unspecified syphilis	A50	Bacterial STD	Infectious and parasitic disease	IPD	Infectious and parasitic death
A54	Gonococcal infection	Gonococcal infection	A50	Bacterial STD	Infectious and parasitic disease	IPD	Infectious and parasitic death
A55	Chlamydial lymphogranuloma (venereum)	Chlamydial lymphogranuloma (venereum)	A50	Bacterial STD	Infectious and parasitic disease	IPD	Infectious and parasitic death
A56	Sexually transmitted chlamydial infection of other sites	Other sexually transmitted chlamydial diseases	A50	Bacterial STD	Infectious and parasitic disease	IPD	Infectious and parasitic death
A57	Chancroid	Chancroid	A50	Bacterial STD	Infectious and parasitic disease	IPD	Infectious and parasitic death
A58	Granuloma inguinale	Granuloma inguinale	A50	Bacterial STD	Infectious and parasitic disease	IPD	Infectious and parasitic death
A59	Trichomoniasis	Trichomoniasis	A59	Other STD	Infectious and parasitic disease	IPD	Infectious and parasitic death
A60	Anogenital herpesviral infection	Anogenital herpesviral [herpes simplex] infection	A60	Viral STD	Infectious and parasitic disease	IPD	Infectious and parasitic death
A63	Other specified predominantly sexually transmitted diseases	Other predominantly sexually transmitted diseases, not elsewhere classified	A59	Other STD	Infectious and parasitic disease	IPD	Infectious and parasitic death
A64	sexually transmitted disease	Unspecified sexually transmitted disease	A59	Other STD	Infectious and parasitic disease	IPD	Infectious and parasitic death
A65	Nonvenereal syphilis	Nonvenereal syphilis	A69	Other spirochetal diseases	Infectious and parasitic disease	IPD	Infectious and parasitic death
A66	Yaws	Yaws	A69	Other spirochetal diseases	Infectious and parasitic disease	IPD	Infectious and parasitic death
A67	Pinta	Pinta [carate]	A69	Other spirochetal diseases	Infectious and parasitic disease	IPD	Infectious and parasitic death
A68	Relapsing fever	Relapsing fevers	A69	Other spirochetal diseases	Infectious and parasitic disease	IPD	Infectious and parasitic death
A69	Spirochetal infection	Other spirochaetal infections	A69	Other spirochetal diseases	Infectious and parasitic disease	IPD	Infectious and parasitic death
A70	Chlamydia psittaci infections	Chlamydia psittaci infection	A70	Other diseases caused by chlamydiae	Infectious and parasitic disease	IPD	Infectious and parasitic death
A71	Trachoma	Trachoma	A70	Other diseases caused by chlamydiae	Infectious and parasitic disease	IPD	Infectious and parasitic death
A74	Chlamydial infection	Other diseases caused by chlamydiae	A70	Other diseases caused by chlamydiae	Infectious and parasitic disease	IPD	Infectious and parasitic death
A75	Typhus fever	Typhus fever	A79	Rickettsioses	Infectious and parasitic disease	IPD	Infectious and parasitic death
A77	Spotted fever	Spotted fever [tick-borne rickettsioses]	A79	Rickettsioses	Infectious and parasitic disease	IPD	Infectious and parasitic death
A78	Q fever	Q fever	A79	Rickettsioses	Infectious and parasitic disease	IPD	Infectious and parasitic death
A79	Rickettsiosis	Other rickettsioses	A79	Rickettsioses	Infectious and parasitic disease	IPD	Infectious and parasitic death
A80	Acute poliomyelitis	Acute poliomyelitis	A89	Viral infections of the central nervous system	Infectious and parasitic disease	IPD	Infectious and parasitic death
A81	Atypical virus infection of central nervous system	Atypical virus infections of central nervous system	A89	Viral infections of the central nervous system	Infectious and parasitic disease	IPD	Infectious and parasitic death
A82	Rabies	Rabies	A89	Viral infections of the central nervous system	Infectious and parasitic disease	IPD	Infectious and parasitic death
A83	Mosquito-borne viral encephalitis	Mosquito-borne viral encephalitis	A89	Viral infections of the central nervous system	Infectious and parasitic disease	IPD	Infectious and parasitic death
A84	Tick-borne viral encephalitis	Tick-borne viral encephalitis	A89	Viral infections of the central nervous system	Infectious and parasitic disease	IPD	Infectious and parasitic death
A85	Other specified viral encephalitis	Other viral encephalitis, not elsewhere classified	A89	Viral infections of the central nervous system	Infectious and parasitic disease	IPD	Infectious and parasitic death
A86	viral encephalitis	Unspecified viral encephalitis	A89	Viral infections of the central nervous system	Infectious and parasitic disease	IPD	Infectious and parasitic death
A87	Viral meningitis	Viral meningitis	A89	Viral infections of the central nervous system	Infectious and parasitic disease	IPD	Infectious and parasitic death
A88	Other specified viral infections of central nervous system	Other viral infections of central nervous system, not elsewhere classified	A89	Viral infections of the central nervous system	Infectious and parasitic disease	IPD	Infectious and parasitic death
A89	viral infection of central nervous system	Unspecified viral infection of central nervous system	A89	Viral infections of the central nervous system	Infectious and parasitic disease	IPD	Infectious and parasitic death
A92	Mosquito-borne viral fever	Other mosquito-borne viral fevers	A99	Arthropod-borne viral fevers and viral hemorrhagic fevers	Infectious and parasitic disease	IPD	Infectious and parasitic death
A93	Other specified arthropod-borne viral fevers	Other arthropod-borne viral fevers, not elsewhere classified	A99	Arthropod-borne viral fevers and viral hemorrhagic fevers	Infectious and parasitic disease	IPD	Infectious and parasitic death
A94	arthropod-borne viral fever	Unspecified arthropod-borne viral fever	A99	Arthropod-borne viral fevers and viral hemorrhagic fevers	Infectious and parasitic disease	IPD	Infectious and parasitic death
A95	Yellow fever	Yellow fever	A99	Arthropod-borne viral fevers and viral hemorrhagic fevers	Infectious and parasitic disease	IPD	Infectious and parasitic death
A96	Arenaviral hemorrhagic fever	Arenaviral haemorrhagic fever	A99	Arthropod-borne viral fevers and viral hemorrhagic fevers	Infectious and parasitic disease	IPD	Infectious and parasitic death
A98	Other specified viral hemorrhagic fevers	Other viral haemorrhagic fevers, not elsewhere classified	A99	Arthropod-borne viral fevers and viral hemorrhagic fevers	Infectious and parasitic disease	IPD	Infectious and parasitic death
A99	viral hemorrhagic fever	Unspecified viral haemorrhagic fever	A99	Arthropod-borne viral fevers and viral hemorrhagic fevers	Infectious and parasitic disease	IPD	Infectious and parasitic death
B00	Herpesviral infection	Herpesviral [herpes simplex] infections	B09	Viral infections characterized by skin and mucous membrane lesions	Infectious and parasitic disease	IPD	Infectious and parasitic death
B01	Varicella without complication	Varicella [chickenpox]	B09	Viral infections characterized by skin and mucous membrane lesions	Infectious and parasitic disease	IPD	Infectious and parasitic death
B02	Zoster without complications	Zoster [herpes zoster]	B09	Viral infections characterized by skin and mucous membrane lesions	Infectious and parasitic disease	IPD	Infectious and parasitic death
B03	Smallpox	Smallpox	B09	Viral infections characterized by skin and mucous membrane lesions	Infectious and parasitic disease	IPD	Infectious and parasitic death
B04	Monkeypox	Monkeypox	B09	Viral infections characterized by skin and mucous membrane lesions	Infectious and parasitic disease	IPD	Infectious and parasitic death
B05	Measles without complication	Measles	B09	Viral infections characterized by skin and mucous membrane lesions	Infectious and parasitic disease	IPD	Infectious and parasitic death
B06	Rubella without complication	Rubella [German measles]	B09	Viral infections characterized by skin and mucous membrane lesions	Infectious and parasitic disease	IPD	Infectious and parasitic death
B07	Viral wart	Viral warts	B09	Viral infections characterized by skin and mucous membrane lesions	Infectious and parasitic disease	IPD	Infectious and parasitic death
B08	Oth viral infections with skin and mucous membrane lesions	Other viral infections characterized by skin and mucous membrane lesions, not elsewhere classified	B09	Viral infections characterized by skin and mucous membrane lesions	Infectious and parasitic disease	IPD	Infectious and parasitic death
B09	Unsp viral infection with skin and mucous membrane lesions	Unspecified viral infection characterized by skin and mucous membrane lesions	B09	Viral infections characterized by skin and mucous membrane lesions	Infectious and parasitic disease	IPD	Infectious and parasitic death
B15	Hepatitis A without hepatic coma	Acute hepatitis A	B15	Hepatitis	Infectious and parasitic disease	IPD	Infectious and parasitic death
B16	Acute hepatitis B w/o delta-agent	Acute hepatitis B	B15	Hepatitis	Infectious and parasitic disease	IPD	Infectious and parasitic death
B17	Acute viral hepatitis	Other acute viral hepatitis	B15	Hepatitis	Infectious and parasitic disease	IPD	Infectious and parasitic death
B18	Chronic viral hepatitis	Chronic viral hepatitis	B15	Hepatitis	Infectious and parasitic disease	IPD	Infectious and parasitic death
B19	viral hepatitis	Unspecified viral hepatitis	B15	Hepatitis	Infectious and parasitic disease	IPD	Infectious and parasitic death
B20	Human immunodeficiency virus [HIV] disease	Human immunodeficiency virus [HIV] disease resulting in infectious and parasitic diseases	B20	HIV	Infectious and parasitic disease	IPD	Infectious and parasitic death
B21	Human immunodeficiency virus [HIV] disease	Human immunodeficiency virus [HIV] disease resulting in malignant neoplasms	B20	HIV	Infectious and parasitic disease	IPD	Infectious and parasitic death
B22	Human immunodeficiency virus [HIV] disease	Human immunodeficiency virus [HIV] disease resulting in other specified diseases	B20	HIV	Infectious and parasitic disease	IPD	Infectious and parasitic death
B23	Human immunodeficiency virus [HIV] disease	Human immunodeficiency virus [HIV] disease resulting in other conditions	B20	HIV	Infectious and parasitic disease	IPD	Infectious and parasitic death
B24	Human immunodeficiency virus [HIV] disease	Unspecified human immunodeficiency virus [HIV] disease	B20	HIV	Infectious and parasitic disease	IPD	Infectious and parasitic death
B25	Cytomegaloviral disease	Cytomegaloviral disease	B34	Other viral diseases	Infectious and parasitic disease	IPD	Infectious and parasitic death
B26	Mumps without complication	Mumps	B34	Other viral diseases	Infectious and parasitic disease	IPD	Infectious and parasitic death
B27	Infectious mononucleosis	Infectious mononucleosis	B34	Other viral diseases	Infectious and parasitic disease	IPD	Infectious and parasitic death
B30	Viral conjunctivitis	Viral conjunctivitis	B34	Other viral diseases	Infectious and parasitic disease	IPD	Infectious and parasitic death
B33	Other specified viral diseases	Other viral diseases, not elsewhere classified	B34	Other viral diseases	Infectious and parasitic disease	IPD	Infectious and parasitic death
B34	Viral infection	Viral infection of unspecified site	B34	Other viral diseases	Infectious and parasitic disease	IPD	Infectious and parasitic death
B35	Dermatophytosis	Dermatophytosis	B49	Mycoses	Infectious and parasitic disease	IPD	Infectious and parasitic death
B36	Superficial mycosis	Other superficial mycoses	B49	Mycoses	Infectious and parasitic disease	IPD	Infectious and parasitic death
B37	Candidiasis	Candidiasis	B49	Mycoses	Infectious and parasitic disease	IPD	Infectious and parasitic death
B38	Coccidioidomycosis	Coccidioidomycosis	B49	Mycoses	Infectious and parasitic disease	IPD	Infectious and parasitic death
B39	Histoplasmosis	Histoplasmosis	B49	Mycoses	Infectious and parasitic disease	IPD	Infectious and parasitic death
B40	Blastomycosis	Blastomycosis	B49	Mycoses	Infectious and parasitic disease	IPD	Infectious and parasitic death
B41	Paracoccidioidomycosis	Paracoccidioidomycosis	B49	Mycoses	Infectious and parasitic disease	IPD	Infectious and parasitic death
B42	Sporotrichosis	Sporotrichosis	B49	Mycoses	Infectious and parasitic disease	IPD	Infectious and parasitic death
B43	Chromomycosis	Chromomycosis and phaeomycotic abscess	B49	Mycoses	Infectious and parasitic disease	IPD	Infectious and parasitic death
B44	Aspergillosis	Aspergillosis	B49	Mycoses	Infectious and parasitic disease	IPD	Infectious and parasitic death
B45	Cryptococcosis	Cryptococcosis	B49	Mycoses	Infectious and parasitic disease	IPD	Infectious and parasitic death
B46	Zygomycosis	Zygomycosis	B49	Mycoses	Infectious and parasitic disease	IPD	Infectious and parasitic death
B47	Mycetoma	Mycetoma	B49	Mycoses	Infectious and parasitic disease	IPD	Infectious and parasitic death
B48	Other specified mycoses	Other mycoses, not elsewhere classified	B49	Mycoses	Infectious and parasitic disease	IPD	Infectious and parasitic death
B49	mycosis	Unspecified mycosis	B49	Mycoses	Infectious and parasitic disease	IPD	Infectious and parasitic death
B50	Plasmodium falciparum malaria	Plasmodium falciparum malaria	B64	Protozoal diseases	Infectious and parasitic disease	IPD	Infectious and parasitic death
B51	Plasmodium vivax malaria without complication	Plasmodium vivax malaria	B64	Protozoal diseases	Infectious and parasitic disease	IPD	Infectious and parasitic death
B52	Plasmodium malariae malaria without complication	Plasmodium malariae malaria	B64	Protozoal diseases	Infectious and parasitic disease	IPD	Infectious and parasitic death
B53	Other malaria, not elsewhere classified	Other parasitologically confirmed malaria	B64	Protozoal diseases	Infectious and parasitic disease	IPD	Infectious and parasitic death
B54	malaria	Unspecified malaria	B64	Protozoal diseases	Infectious and parasitic disease	IPD	Infectious and parasitic death
B55	Leishmaniasis	Leishmaniasis	B64	Protozoal diseases	Infectious and parasitic disease	IPD	Infectious and parasitic death
B56	African trypanosomiasis	African trypanosomiasis	B64	Protozoal diseases	Infectious and parasitic disease	IPD	Infectious and parasitic death
B57	Chagas' disease (chronic) with other organ involvement	Chagas disease	B64	Protozoal diseases	Infectious and parasitic disease	IPD	Infectious and parasitic death
B58	Toxoplasmosis	Toxoplasmosis	B64	Protozoal diseases	Infectious and parasitic disease	IPD	Infectious and parasitic death
B59	Pneumocystosis	Pneumocystosis	B64	Protozoal diseases	Infectious and parasitic disease	IPD	Infectious and parasitic death
B60	Other specified protozoal diseases	Other protozoal diseases, not elsewhere classified	B64	Protozoal diseases	Infectious and parasitic disease	IPD	Infectious and parasitic death
B64	protozoal disease	Unspecified protozoal disease	B64	Protozoal diseases	Infectious and parasitic disease	IPD	Infectious and parasitic death
B65	Schistosomiasis	Schistosomiasis [bilharziasis]	B83	Heminthiases	Infectious and parasitic disease	IPD	Infectious and parasitic death
B66	Fluke infection	Other fluke infections	B83	Heminthiases	Infectious and parasitic disease	IPD	Infectious and parasitic death
B67	Other echinococcosis	Echinococcosis	B83	Heminthiases	Infectious and parasitic disease	IPD	Infectious and parasitic death
B68	Taeniasis	Taeniasis	B83	Heminthiases	Infectious and parasitic disease	IPD	Infectious and parasitic death
B69	Cysticercosis	Cysticercosis	B83	Heminthiases	Infectious and parasitic disease	IPD	Infectious and parasitic death
B70	Sparganosis	Diphyllobothriasis and sparganosis	B83	Heminthiases	Infectious and parasitic disease	IPD	Infectious and parasitic death
B71	Cestode infection	Other cestode infections	B83	Heminthiases	Infectious and parasitic disease	IPD	Infectious and parasitic death
B72	Dracunculiasis	Dracunculiasis	B83	Heminthiases	Infectious and parasitic disease	IPD	Infectious and parasitic death
B73	Onchocerciasis without eye disease	Onchocerciasis	B83	Heminthiases	Infectious and parasitic disease	IPD	Infectious and parasitic death
B74	Filariasis	Filariasis	B83	Heminthiases	Infectious and parasitic disease	IPD	Infectious and parasitic death
B75	Trichinellosis	Trichinellosis	B83	Heminthiases	Infectious and parasitic disease	IPD	Infectious and parasitic death
B76	Hookworm disease	Hookworm diseases	B83	Heminthiases	Infectious and parasitic disease	IPD	Infectious and parasitic death
B77	Ascariasis	Ascariasis	B83	Heminthiases	Infectious and parasitic disease	IPD	Infectious and parasitic death
B78	Strongyloidiasis	Strongyloidiasis	B83	Heminthiases	Infectious and parasitic disease	IPD	Infectious and parasitic death
B79	Trichuriasis	Trichuriasis	B83	Heminthiases	Infectious and parasitic disease	IPD	Infectious and parasitic death
B80	Enterobiasis	Enterobiasis	B83	Heminthiases	Infectious and parasitic disease	IPD	Infectious and parasitic death
B81	Other specified intestinal helminthiases	Other intestinal helminthiases, not elsewhere classified	B83	Heminthiases	Infectious and parasitic disease	IPD	Infectious and parasitic death
B82	Intestinal parasitism	Unspecified intestinal parasitism	B83	Heminthiases	Infectious and parasitic disease	IPD	Infectious and parasitic death
B83	Helminthiasis	Other helminthiases	B83	Heminthiases	Infectious and parasitic disease	IPD	Infectious and parasitic death
B85	Mixed pediculosis and phthiriasis	Pediculosis and phthiriasis	B89	Pediculosis, acariasis and other infestations	Infectious and parasitic disease	IPD	Infectious and parasitic death
B86	Scabies	Scabies	B89	Pediculosis, acariasis and other infestations	Infectious and parasitic disease	IPD	Infectious and parasitic death
B87	Myiasis	Myiasis	B89	Pediculosis, acariasis and other infestations	Infectious and parasitic disease	IPD	Infectious and parasitic death
B88	Infestation	Other infestations	B89	Pediculosis, acariasis and other infestations	Infectious and parasitic disease	IPD	Infectious and parasitic death
B89	parasitic disease	Unspecified parasitic disease	B89	Pediculosis, acariasis and other infestations	Infectious and parasitic disease	IPD	Infectious and parasitic death
B90	Sequelae of respiratory and tuberculosis	Sequelae of tuberculosis	B94	Sequelae of infectious and parasitic diseases	Infectious and parasitic disease	IPD	Infectious and parasitic death
B91	Sequelae of poliomyelitis	Sequelae of poliomyelitis	B94	Sequelae of infectious and parasitic diseases	Infectious and parasitic disease	IPD	Infectious and parasitic death
B92	Sequelae of leprosy	Sequelae of leprosy	B94	Sequelae of infectious and parasitic diseases	Infectious and parasitic disease	IPD	Infectious and parasitic death
B94	Sequelae of infectious and parasitic disease	Sequelae of other and unspecified infectious and parasitic diseases	B94	Sequelae of infectious and parasitic diseases	Infectious and parasitic disease	IPD	Infectious and parasitic death
B95	staphylococcus as the cause of diseases classed elsewhere	Streptococcus and staphylococcus as the cause of diseases classified to other chapters	B96	Bacterial infectious agents	Infectious and parasitic disease	IPD	Infectious and parasitic death
B96	Other bacterial agents as the cause of diseases classed elsewhere	Other specified bacterial agents as the cause of diseases classified to other chapters	B96	Bacterial infectious agents	Infectious and parasitic disease	IPD	Infectious and parasitic death
B97	Other viral agents as the cause of diseases classed elsewhere	Viral agents as the cause of diseases classified to other chapters	B97	Viral infectious agents	Infectious and parasitic disease	IPD	Infectious and parasitic death
B98	Other specified infectious agents as the cause of diseases classified to other chapters	Other specified infectious agents as the cause of diseases classified to other chapters	B96	Bacterial infectious agents	Infectious and parasitic disease	IPD	Infectious and parasitic death
B99	infectious disease	Other and unspecified infectious diseases	B99	Other infectious diseases	Infectious and parasitic disease	IPD	Infectious and parasitic death
C00	Malignant neoplasm of lip	Malignant neoplasm of lip	C00	Oral cavity and pharynx cancer	Malignant neoplasms disease	MND	Malignant neoplasms death
C01	Malignant neoplasm of base of tongue	Malignant neoplasm of base of tongue	C00	Oral cavity and pharynx cancer	Malignant neoplasms disease	MND	Malignant neoplasms death
C02	Malignant neoplasm of tongue	Malignant neoplasm of other and unspecified parts of tongue	C00	Oral cavity and pharynx cancer	Malignant neoplasms disease	MND	Malignant neoplasms death
C03	Malignant neoplasm of gum	Malignant neoplasm of gum	C00	Oral cavity and pharynx cancer	Malignant neoplasms disease	MND	Malignant neoplasms death
C04	Malignant neoplasm of floor of mouth	Malignant neoplasm of floor of mouth	C00	Oral cavity and pharynx cancer	Malignant neoplasms disease	MND	Malignant neoplasms death
C05	Malignant neoplasm of palate	Malignant neoplasm of palate	C00	Oral cavity and pharynx cancer	Malignant neoplasms disease	MND	Malignant neoplasms death
C06	Malignant neoplasm of mouth	Malignant neoplasm of other and unspecified parts of mouth	C00	Oral cavity and pharynx cancer	Malignant neoplasms disease	MND	Malignant neoplasms death
C07	Malignant neoplasm of parotid gland	Malignant neoplasm of parotid gland	C00	Oral cavity and pharynx cancer	Malignant neoplasms disease	MND	Malignant neoplasms death
C08	Malignant neoplasm of major salivary gland	Malignant neoplasm of other and unspecified major salivary glands	C00	Oral cavity and pharynx cancer	Malignant neoplasms disease	MND	Malignant neoplasms death
C09	Malignant neoplasm of tonsil	Malignant neoplasm of tonsil	C00	Oral cavity and pharynx cancer	Malignant neoplasms disease	MND	Malignant neoplasms death
C10	Malignant neoplasm of oropharynx	Malignant neoplasm of oropharynx	C00	Oral cavity and pharynx cancer	Malignant neoplasms disease	MND	Malignant neoplasms death
C11	Malignant neoplasm of nasopharynx	Malignant neoplasm of nasopharynx	C00	Oral cavity and pharynx cancer	Malignant neoplasms disease	MND	Malignant neoplasms death
C12	Malignant neoplasm of pyriform sinus	Malignant neoplasm of piriform sinus	C00	Oral cavity and pharynx cancer	Malignant neoplasms disease	MND	Malignant neoplasms death
C13	Malignant neoplasm of hypopharynx	Malignant neoplasm of hypopharynx	C00	Oral cavity and pharynx cancer	Malignant neoplasms disease	MND	Malignant neoplasms death
C14	Malig neoplm of ovrlp sites of lip, oral cavity and pharynx	Malignant neoplasm of other and ill-defined sites in the lip, oral cavity and pharynx	C00	Oral cavity and pharynx cancer	Malignant neoplasms disease	MND	Malignant neoplasms death
C15	Malignant neoplasm of esophagus	Malignant neoplasm of oesophagus	C15	Other digestive organs cancer	Malignant neoplasms disease	MND	Malignant neoplasms death
C16	Malignant neoplasm of stomach	Malignant neoplasm of stomach	C16	Stomach cancer	Malignant neoplasms disease	MND	Malignant neoplasms death
C17	Malignant neoplasm of small intestine	Malignant neoplasm of small intestine	C15	Other digestive organs cancer	Malignant neoplasms disease	MND	Malignant neoplasms death
C18	Malignant neoplasm of colon	Malignant neoplasm of colon	C18	Colon cancer	Malignant neoplasms disease	MND	Malignant neoplasms death
C19	Malignant neoplasm of rectosigmoid junction	Malignant neoplasm of rectosigmoid junction	C15	Other digestive organs cancer	Malignant neoplasms disease	MND	Malignant neoplasms death
C20	Malignant neoplasm of rectum	Malignant neoplasm of rectum	C20	Rectum cancer	Malignant neoplasms disease	MND	Malignant neoplasms death
C21	Malig neoplasm of ovrlp sites of rectum, anus and anal canal	Malignant neoplasm of anus and anal canal	C15	Other digestive organs cancer	Malignant neoplasms disease	MND	Malignant neoplasms death
C22	Malig neoplasm of liver, not specified as primary or second	Malignant neoplasm of liver and intrahepatic bile ducts	C22	Liver and intrahepatic bile ducts cancer	Malignant neoplasms disease	MND	Malignant neoplasms death
C23	Malignant neoplasm of gallbladder	Malignant neoplasm of gallbladder	C15	Other digestive organs cancer	Malignant neoplasms disease	MND	Malignant neoplasms death
C24	Malignant neoplasm of biliary tract	Malignant neoplasm of other and unspecified parts of biliary tract	C15	Other digestive organs cancer	Malignant neoplasms disease	MND	Malignant neoplasms death
C25	Malignant neoplasm of pancrease	Malignant neoplasm of pancreas	C25	Pancreas cancer	Malignant neoplasms disease	MND	Malignant neoplasms death
C26	Malignant neoplasm of ill-defined sites within the digestive system	Malignant neoplasm of other and ill-defined digestive organs	C15	Other digestive organs cancer	Malignant neoplasms disease	MND	Malignant neoplasms death
C30	Malignant neoplasm of middle ear	Malignant neoplasm of nasal cavity and middle ear	C30	Other respiratory organs cancer	Malignant neoplasms disease	MND	Malignant neoplasms death
C31	Malignant neoplasm of accessory sinus	Malignant neoplasm of accessory sinuses	C30	Other respiratory organs cancer	Malignant neoplasms disease	MND	Malignant neoplasms death
C32	Malignant neoplasm of larynx	Malignant neoplasm of larynx	C30	Other respiratory organs cancer	Malignant neoplasms disease	MND	Malignant neoplasms death
C33	Malignant neoplasm of trachea	Malignant neoplasm of trachea	C30	Other respiratory organs cancer	Malignant neoplasms disease	MND	Malignant neoplasms death
C34	Malignant neoplasm of unsp part of bronchus and lung	Malignant neoplasm of bronchus and lung	C34	Lung and bronchus cancer	Malignant neoplasms disease	MND	Malignant neoplasms death
C37	Malignant neoplasm of thymus	Malignant neoplasm of thymus	C30	Other respiratory organs cancer	Malignant neoplasms disease	MND	Malignant neoplasms death
C38	Malig neoplm of ovrlp sites of heart, mediastinum and pleura	Malignant neoplasm of heart, mediastinum and pleura	C30	Other respiratory organs cancer	Malignant neoplasms disease	MND	Malignant neoplasms death
C39	Malignant neoplasm of lower respiratory tract	Malignant neoplasm of other and ill-defined sites in the respiratory system and intrathoracic organs	C30	Other respiratory organs cancer	Malignant neoplasms disease	MND	Malignant neoplasms death
C40	Malig neoplasm of bone and articular cartilage of limbs	Malignant neoplasm of bone and articular cartilage of limbs	C40	Bones and joints cancer	Malignant neoplasms disease	MND	Malignant neoplasms death
C41	Malignant neoplasm of bone and articular cartilage of other and unspecified sites	Malignant neoplasm of bone and articular cartilage of other and unspecified sites	C40	Bones and joints cancer	Malignant neoplasms disease	MND	Malignant neoplasms death
C43	Malignant melanoma of skin	Malignant melanoma of skin	C43	Skin cancer	Malignant neoplasms disease	MND	Malignant neoplasms death
C44	Other specified malignant neoplasm of skin	Other malignant neoplasms of skin	C43	Skin cancer	Malignant neoplasms disease	MND	Malignant neoplasms death
C45	Mesothelioma	Mesothelioma	C45	Soft tissue cancr	Malignant neoplasms disease	MND	Malignant neoplasms death
C46	Kaposi's sarcoma	Kaposi sarcoma	C45	Soft tissue cancr	Malignant neoplasms disease	MND	Malignant neoplasms death
C47	Malig neoplasm of peripheral nerves and autonomic nervous system	Malignant neoplasm of peripheral nerves and autonomic nervous system	C45	Soft tissue cancr	Malignant neoplasms disease	MND	Malignant neoplasms death
C48	Malig neoplasm of ovrlp sites of retroperiton and peritoneum	Malignant neoplasm of retroperitoneum and peritoneum	C45	Soft tissue cancr	Malignant neoplasms disease	MND	Malignant neoplasms death
C49	Gastrointestinal stromal tumor of other sites	Malignant neoplasm of other connective and soft tissue	C45	Soft tissue cancr	Malignant neoplasms disease	MND	Malignant neoplasms death
C50	Malignant neoplasm of breast	Malignant neoplasm of breast	C50	Breast cancer	Malignant neoplasms disease	MND	Malignant neoplasms death
C51	Malignant neoplasm of vulva	Malignant neoplasm of vulva	C51	Other female genital organs cancer	Malignant neoplasms disease	MND	Malignant neoplasms death
C52	Malignant neoplasm of vagina	Malignant neoplasm of vagina	C51	Other female genital organs cancer	Malignant neoplasms disease	MND	Malignant neoplasms death
C53	Malignant neoplasm of cervix uteri	Malignant neoplasm of cervix uteri	C53	Endometrial cancer	Malignant neoplasms disease	MND	Malignant neoplasms death
C54	Malignant neoplasm of corpus uteri	Malignant neoplasm of corpus uteri	C53	Endometrial cancer	Malignant neoplasms disease	MND	Malignant neoplasms death
C55	Malignant neoplasm of uterus	Malignant neoplasm of uterus, part unspecified	C51	Other female genital organs cancer	Malignant neoplasms disease	MND	Malignant neoplasms death
C56	Malignant neoplasm of ovary	Malignant neoplasm of ovary	C56	Ovary cancer	Malignant neoplasms disease	MND	Malignant neoplasms death
C57	Malignant neoplasm of female genital organ	Malignant neoplasm of other and unspecified female genital organs	C51	Other female genital organs cancer	Malignant neoplasms disease	MND	Malignant neoplasms death
C58	Malignant neoplasm of placenta	Malignant neoplasm of placenta	C51	Other female genital organs cancer	Malignant neoplasms disease	MND	Malignant neoplasms death
C60	Malignant neoplasm of penis	Malignant neoplasm of penis	C60	Other male genital organs cancer	Malignant neoplasms disease	MND	Malignant neoplasms death
C61	Malignant neoplasm of prostate	Malignant neoplasm of prostate	C61	Prostate cancer	Malignant neoplasms disease	MND	Malignant neoplasms death
C62	Malig neoplasm of testis	Malignant neoplasm of testis	C60	Other male genital organs cancer	Malignant neoplasms disease	MND	Malignant neoplasms death
C63	Malignant neoplasm of male genital organ	Malignant neoplasm of other and unspecified male genital organs	C60	Other male genital organs cancer	Malignant neoplasms disease	MND	Malignant neoplasms death
C64	Malignant neoplasm of unsp kidney, except renal pelvis	Malignant neoplasm of kidney, except renal pelvis	C64	Kidney and renal pelvis cancer	Malignant neoplasms disease	MND	Malignant neoplasms death
C65	Malignant neoplasm of renal pelvis	Malignant neoplasm of renal pelvis	C64	Kidney and renal pelvis cancer	Malignant neoplasms disease	MND	Malignant neoplasms death
C66	Malignant neoplasm of ureter	Malignant neoplasm of ureter	C66	Other urinary organs cancer	Malignant neoplasms disease	MND	Malignant neoplasms death
C67	Malignant neoplasm of bladder	Malignant neoplasm of bladder	C67	Bladder cancer	Malignant neoplasms disease	MND	Malignant neoplasms death
C68	Malignant neoplasm of urinary organ	Malignant neoplasm of other and unspecified urinary organs	C66	Other urinary organs cancer	Malignant neoplasms disease	MND	Malignant neoplasms death
C69	Malignant neoplasm of eye and adnexa	Malignant neoplasm of eye and adnexa	C69	Eye and orbit cancer	Malignant neoplasms disease	MND	Malignant neoplasms death
C70	Malignant neoplasm of meninges	Malignant neoplasm of meninges	C70	Brain and other nervous system cancer	Malignant neoplasms disease	MND	Malignant neoplasms death
C71	Malignant neoplasm of brain	Malignant neoplasm of brain	C70	Brain and other nervous system cancer	Malignant neoplasms disease	MND	Malignant neoplasms death
C72	Malignant neoplasm of central nervous system	Malignant neoplasm of spinal cord, cranial nerves and other parts of central nervous system	C70	Brain and other nervous system cancer	Malignant neoplasms disease	MND	Malignant neoplasms death
C73	Malignant neoplasm of thyroid gland	Malignant neoplasm of thyroid gland	C73	Thyroid cancer	Malignant neoplasms disease	MND	Malignant neoplasms death
C74	Malignant neoplasm of adrenal gland	Malignant neoplasm of adrenal gland	C74	Other endocrine cancer	Malignant neoplasms disease	MND	Malignant neoplasms death
C75	Malignant neoplasm of endocrine gland	Malignant neoplasm of other endocrine glands and related structures	C74	Other endocrine cancer	Malignant neoplasms disease	MND	Malignant neoplasms death
C76	Malignant neoplasm of other specified ill-defined sites	Malignant neoplasm of other and ill-defined sites	C76	Other and unspecified cancer	Malignant neoplasms disease	MND	Malignant neoplasms death
C77	Secondary malignant neoplasm	Secondary and unspecified malignant neoplasm of lymph nodes	C77	Metastatic cancer	Malignant neoplasms disease	MND	Malignant neoplasms death
C78	Secondary malignant neoplasm	Secondary malignant neoplasm of respiratory and digestive organs	C77	Metastatic cancer	Malignant neoplasms disease	MND	Malignant neoplasms death
C79	Secondary malignant neoplasm	Secondary malignant neoplasm of other and unspecified sites	C77	Metastatic cancer	Malignant neoplasms disease	MND	Malignant neoplasms death
C80	Malignant neoplasm associated with transplanted organ	Malignant neoplasm without specification of site	C76	Other and unspecified cancer	Malignant neoplasms disease	MND	Malignant neoplasms death
C81	Hodgkin lymphoma, unsp, extranodal and solid organ sites	Hodgkin lymphoma	C81	Hodgkin lymphoma	Malignant neoplasms disease	MND	Malignant neoplasms death
C82	Follicular lymphoma, unsp, extranodal and solid organ sites	Follicular lymphoma	C82	Non-Hodgkin lymphoma	Malignant neoplasms disease	MND	Malignant neoplasms death
C83	Non-follic lymphoma, unsp, extrnod and solid organ sites	Non-follicular lymphoma	C82	Non-Hodgkin lymphoma	Malignant neoplasms disease	MND	Malignant neoplasms death
C84	Oth mature T/NK-cell lymph, extrnod and solid organ sites	Mature T/NK-cell lymphomas	C82	Non-Hodgkin lymphoma	Malignant neoplasms disease	MND	Malignant neoplasms death
C85	Non-Hodgkin lymphoma, unsp, extranodal and solid organ sites	Other and unspecified types of non-Hodgkin lymphoma	C82	Non-Hodgkin lymphoma	Malignant neoplasms disease	MND	Malignant neoplasms death
C86	Primary cutaneous CD30-positive T-cell proliferations	Other specified types of T/NK-cell lymphoma	C82	Non-Hodgkin lymphoma	Malignant neoplasms disease	MND	Malignant neoplasms death
C88	Malignant immunoproliferative disease	Malignant immunoproliferative diseases	C82	Non-Hodgkin lymphoma	Malignant neoplasms disease	MND	Malignant neoplasms death
C90	Solitary plasmacytoma in relapse	Multiple myeloma and malignant plasma cell neoplasms	C90	Myeloma	Malignant neoplasms disease	MND	Malignant neoplasms death
C91	Other lymphoid leukemia, in relapse	Lymphoid leukaemia	C91	Leukemia	Malignant neoplasms disease	MND	Malignant neoplasms death
C92	Other myeloid leukemia, in relapse	Myeloid leukaemia	C91	Leukemia	Malignant neoplasms disease	MND	Malignant neoplasms death
C93	Other monocytic leukemia, in relapse	Monocytic leukaemia	C91	Leukemia	Malignant neoplasms disease	MND	Malignant neoplasms death
C94	Other specified leukemias, in relapse	Other leukaemias of specified cell type	C91	Leukemia	Malignant neoplasms disease	MND	Malignant neoplasms death
C95	Leukemia, in relapse	Leukaemia of unspecified cell type	C91	Leukemia	Malignant neoplasms disease	MND	Malignant neoplasms death
C96	Oth malig neoplm of lymphoid, hematpoetc and related tissue	Other and unspecified malignant neoplasms of lymphoid, haematopoietic and related tissue	C96	Other hematological and lymphoid malignancies	Malignant neoplasms disease	MND	Malignant neoplasms death
C97	Malignant neoplasms of independent (primary) multiple sites	Malignant neoplasms of independent (primary) multiple sites	C76	Other and unspecified cancer	Malignant neoplasms disease	MND	Malignant neoplasms death
D00	Carcinoma in situ of stomach	Carcinoma in situ of oral cavity, oesophagus and stomach	D00	Carcinoma in situ	Benign neoplasms disease	BND	Benign neoplasms death
D01	Carcinoma in situ of digestive organ	Carcinoma in situ of other and unspecified digestive organs	D00	Carcinoma in situ	Benign neoplasms disease	BND	Benign neoplasms death
D02	Carcinoma in situ of respiratory system	Carcinoma in situ of middle ear and respiratory system	D00	Carcinoma in situ	Benign neoplasms disease	BND	Benign neoplasms death
D03	Melanoma in situ	Melanoma in situ	D00	Carcinoma in situ	Benign neoplasms disease	BND	Benign neoplasms death
D04	Carcinoma in situ of skin	Carcinoma in situ of skin	D00	Carcinoma in situ	Benign neoplasms disease	BND	Benign neoplasms death
D06	Carcinoma in situ of cervix	Carcinoma in situ of cervix uteri	D00	Carcinoma in situ	Benign neoplasms disease	BND	Benign neoplasms death
D07	Carcinoma in situ of other male genital organs	Carcinoma in situ of other and unspecified genital organs	D00	Carcinoma in situ	Benign neoplasms disease	BND	Benign neoplasms death
D09	Carcinoma in situ	Carcinoma in situ of other and unspecified sites	D00	Carcinoma in situ	Benign neoplasms disease	BND	Benign neoplasms death
D10	Benign neoplasm of pharynx	Benign neoplasm of mouth and pharynx	D10	Benign tumors	Benign neoplasms disease	BND	Benign neoplasms death
D11	Benign neoplasm of major salivary gland	Benign neoplasm of major salivary glands	D10	Benign tumors	Benign neoplasms disease	BND	Benign neoplasms death
D12	Benign neoplasm of anus and anal canal	Benign neoplasm of colon, rectum, anus and anal canal	D10	Benign tumors	Benign neoplasms disease	BND	Benign neoplasms death
D13	Benign neoplasm of ill-defined sites within the dgstv sys	Benign neoplasm of other and ill-defined parts of digestive system	D10	Benign tumors	Benign neoplasms disease	BND	Benign neoplasms death
D14	Benign neoplasm of respiratory system	Benign neoplasm of middle ear and respiratory system	D10	Benign tumors	Benign neoplasms disease	BND	Benign neoplasms death
D15	Benign neoplasm of intrathoracic organ	Benign neoplasm of other and unspecified intrathoracic organs	D10	Benign tumors	Benign neoplasms disease	BND	Benign neoplasms death
D16	Benign neoplasm of bone and articular cartilage	Benign neoplasm of bone and articular cartilage	D10	Benign tumors	Benign neoplasms disease	BND	Benign neoplasms death
D17	Benign lipomatous neoplasm	Benign lipomatous neoplasm	D10	Benign tumors	Benign neoplasms disease	BND	Benign neoplasms death
D18	Lymphangioma, any site	Haemangioma and lymphangioma, any site	D10	Benign tumors	Benign neoplasms disease	BND	Benign neoplasms death
D19	Benign neoplasm of mesothelial tissue	Benign neoplasm of mesothelial tissue	D10	Benign tumors	Benign neoplasms disease	BND	Benign neoplasms death
D20	Benign neoplasm of soft tissue of peritoneum	Benign neoplasm of soft tissue of retroperitoneum and peritoneum	D10	Benign tumors	Benign neoplasms disease	BND	Benign neoplasms death
D21	Benign neoplasm of connective and other soft tissue, unsp	Other benign neoplasms of connective and other soft tissue	D10	Benign tumors	Benign neoplasms disease	BND	Benign neoplasms death
D22	Melanocytic nevi	Melanocytic naevi	D10	Benign tumors	Benign neoplasms disease	BND	Benign neoplasms death
D23	Other benign neoplasm of skin	Other benign neoplasms of skin	D10	Benign tumors	Benign neoplasms disease	BND	Benign neoplasms death
D25	Leiomyoma of uterus	Leiomyoma of uterus	D10	Benign tumors	Benign neoplasms disease	BND	Benign neoplasms death
D26	Other benign neoplasm of uterus	Other benign neoplasms of uterus	D10	Benign tumors	Benign neoplasms disease	BND	Benign neoplasms death
D27	Benign neoplasm of ovary	Benign neoplasm of ovary	D10	Benign tumors	Benign neoplasms disease	BND	Benign neoplasms death
D28	Benign neoplasm of female genital organ	Benign neoplasm of other and unspecified female genital organs	D10	Benign tumors	Benign neoplasms disease	BND	Benign neoplasms death
D29	Benign neoplasm of male genital organ	Benign neoplasm of male genital organs	D10	Benign tumors	Benign neoplasms disease	BND	Benign neoplasms death
D30	Benign neoplasm of urinary organ	Benign neoplasm of urinary organs	D10	Benign tumors	Benign neoplasms disease	BND	Benign neoplasms death
D31	Benign neoplasm of eye	Benign neoplasm of eye and adnexa	D10	Benign tumors	Benign neoplasms disease	BND	Benign neoplasms death
D32	Benign neoplasm of meninges	Benign neoplasm of meninges	D10	Benign tumors	Benign neoplasms disease	BND	Benign neoplasms death
D33	Benign neoplasm of central nervous system	Benign neoplasm of brain and other parts of central nervous system	D10	Benign tumors	Benign neoplasms disease	BND	Benign neoplasms death
D34	Benign neoplasm of thyroid gland	Benign neoplasm of thyroid gland	D10	Benign tumors	Benign neoplasms disease	BND	Benign neoplasms death
D35	Benign neoplasm of endocrine gland	Benign neoplasm of other and unspecified endocrine glands	D10	Benign tumors	Benign neoplasms disease	BND	Benign neoplasms death
D36	Benign neoplasm site uncertain	Benign neoplasm of other and unspecified sites	D10	Benign tumors	Benign neoplasms disease	BND	Benign neoplasms death
D37	Neoplasm of uncertain behavior of digestive organ, unsp	Neoplasm of uncertain or unknown behaviour of oral cavity and digestive organs	D10	Benign tumors	Benign neoplasms disease	BND	Benign neoplasms death
D38	Neoplasm of uncertain behavior of respiratory organ, unsp	Neoplasm of uncertain or unknown behaviour of middle ear and respiratory and intrathoracic organs	D10	Benign tumors	Benign neoplasms disease	BND	Benign neoplasms death
D39	Neoplasm of uncertain behavior of female genital organ, unsp	Neoplasm of uncertain or unknown behaviour of female genital organs	D10	Benign tumors	Benign neoplasms disease	BND	Benign neoplasms death
D40	Neoplasm of uncertain behavior of male genital organ, unsp	Neoplasm of uncertain or unknown behaviour of male genital organs	D10	Benign tumors	Benign neoplasms disease	BND	Benign neoplasms death
D41	Neoplasm of uncertain behavior of urinary organ	Neoplasm of uncertain or unknown behaviour of urinary organs	D10	Benign tumors	Benign neoplasms disease	BND	Benign neoplasms death
D42	Neoplasm of uncertain behavior of meninges	Neoplasm of uncertain or unknown behaviour of meninges	D10	Benign tumors	Benign neoplasms disease	BND	Benign neoplasms death
D43	Neoplasm of uncertain behavior of cnsl, unsp	Neoplasm of uncertain or unknown behaviour of brain and central nervous system	D10	Benign tumors	Benign neoplasms disease	BND	Benign neoplasms death
D44	Neoplasm of uncertain behavior of unsp endocrine gland	Neoplasm of uncertain or unknown behaviour of endocrine glands	D10	Benign tumors	Benign neoplasms disease	BND	Benign neoplasms death
D45	Polycythemia vera	Polycythaemia vera	D10	Benign tumors	Benign neoplasms disease	BND	Benign neoplasms death
D46	Other myelodysplastic syndromes	Myelodysplastic syndromes	D10	Benign tumors	Benign neoplasms disease	BND	Benign neoplasms death
D47	Oth neoplm of uncrt behav of lymphoid, hematpoetc & rel tiss	Other neoplasms of uncertain or unknown behaviour of lymphoid, haematopoietic and related tissue	D10	Benign tumors	Benign neoplasms disease	BND	Benign neoplasms death
D48	Neoplasm of uncertain behavior	Neoplasm of uncertain or unknown behaviour of other and unspecified sites	D10	Benign tumors	Benign neoplasms disease	BND	Benign neoplasms death
D50	Iron deficiency anemia	Iron deficiency anaemia	D50	Iron deficiency anaemia	Blood system disease	BSD	Blood system death
D51	Vitamin B12 deficiency anemia	Vitamin Bâ‚â‚‚ deficiency anaemia	D51	Other anaemias	Blood system disease	BSD	Blood system death
D52	Folate deficiency anemia	Folate deficiency anaemia	D51	Other anaemias	Blood system disease	BSD	Blood system death
D53	Nutritional anemia	Other nutritional anaemias	D51	Other anaemias	Blood system disease	BSD	Blood system death
D55	Anemia due to enzyme disorder	Anaemia due to enzyme disorders	D51	Other anaemias	Blood system disease	BSD	Blood system death
D56	Thalassemia	Thalassaemia	D51	Other anaemias	Blood system disease	BSD	Blood system death
D57	Other sickle-cell disorders with crisis	Sickle-cell disorders	D51	Other anaemias	Blood system disease	BSD	Blood system death
D58	Hereditary hemolytic anemia	Other hereditary haemolytic anaemias	D51	Other anaemias	Blood system disease	BSD	Blood system death
D59	Acquired hemolytic anemia	Acquired haemolytic anaemia	D51	Other anaemias	Blood system disease	BSD	Blood system death
D60	Acquired pure red cell aplasia	Acquired pure red cell aplasia [erythroblastopenia]	D51	Other anaemias	Blood system disease	BSD	Blood system death
D61	Aplastic anemia	Other aplastic anaemias	D51	Other anaemias	Blood system disease	BSD	Blood system death
D62	Acute posthemorrhagic anemia	Acute posthaemorrhagic anaemia	D51	Other anaemias	Blood system disease	BSD	Blood system death
D63	Anemia in other chronic diseases classified elsewhere	Anaemia in chronic diseases classified elsewhere	D51	Other anaemias	Blood system disease	BSD	Blood system death
D64	Anemia	Other anaemias	D51	Other anaemias	Blood system disease	BSD	Blood system death
D65	Disseminated intravascular coagulation	Disseminated intravascular coagulation [defibrination syndrome]	D65	Disseminated intravascular coagulation	Blood system disease	BSD	Blood system death
D66	Hereditary factor VIII deficiency	Hereditary factor VIII deficiency	D66	Hereditary blood disorder	Blood system disease	BSD	Blood system death
D67	Hereditary factor IX deficiency	Hereditary factor IX deficiency	D66	Hereditary blood disorder	Blood system disease	BSD	Blood system death
D68	Coagulation defect	Other coagulation defects	D68	Secondary bleeding disorders	Blood system disease	BSD	Blood system death
D69	Hemorrhagic condition	Purpura and other haemorrhagic conditions	D69	Purpura and other hemorrhagic conditions	Blood system disease	BSD	Blood system death
D70	Neutropenia	Agranulocytosis	D70	Neutropenia	Blood system disease	BSD	Blood system death
D71	Functional disorders of polymorphonuclear neutrophils	Functional disorders of polymorphonuclear neutrophils	D71	Functional disorders of polymorphonuclear neutrophils	Blood system disease	BSD	Blood system death
D72	Disorder of white blood cells	Other disorders of white blood cells	D72	Other disorders of white blood cells	Blood system disease	BSD	Blood system death
D73	Disease of spleen	Diseases of spleen	D73	Disease of spleen	Blood system disease	BSD	Blood system death
D74	Methemoglobinemia	Methaemoglobinaemia	D74	Methemoglobinemia	Blood system disease	BSD	Blood system death
D75	Disease of blood and blood-forming organs	Other diseases of blood and blood-forming organs	D75	Other diseases of the blood and lymphatic system	Blood system disease	BSD	Blood system death
D76	Other histiocytosis syndromes	Other specified diseases with participation of lymphoreticular and reticulohistiocytic tissue	D75	Other diseases of the blood and lymphatic system	Blood system disease	BSD	Blood system death
D77	Oth disord of bld/bld-frm organs in diseases classd elswhr	Other disorders of blood and blood-forming organs in diseases classified elsewhere	D75	Other diseases of the blood and lymphatic system	Blood system disease	BSD	Blood system death
D80	Immunodeficiency with predominantly antibody defects, unsp	Immunodeficiency with predominantly antibody defects	D80	Immunodeficiencies	Blood system disease	BSD	Blood system death
D81	Combined immunodeficiency	Combined immunodeficiencies	D80	Immunodeficiencies	Blood system disease	BSD	Blood system death
D82	Immunodeficiency associated with major defect	Immunodeficiency associated with other major defects	D80	Immunodeficiencies	Blood system disease	BSD	Blood system death
D83	Common variable immunodeficiency	Common variable immunodeficiency	D80	Immunodeficiencies	Blood system disease	BSD	Blood system death
D84	Immunodeficiency	Other immunodeficiencies	D80	Immunodeficiencies	Blood system disease	BSD	Blood system death
D86	Sarcoidosis	Sarcoidosis	D86	Sarcoidosis	Blood system disease	BSD	Blood system death
D89	Disorder involving the immune mechanism	Other disorders involving the immune mechanism, not elsewhere classified	D80	Immunodeficiencies	Blood system disease	BSD	Blood system death
E00	Congenital iodine-deficiency syndrome	Congenital iodine-deficiency syndrome	E00	Hypothyroid conditions	Endocrine system disease	ESDD	Endocrine system disease death
E01	Oth iodine-deficiency related thyroid disord and allied cond	Iodine-deficiency-related thyroid disorders and allied conditions	E00	Hypothyroid conditions	Endocrine system disease	ESDD	Endocrine system disease death
E02	Subclinical iodine-deficiency hypothyroidism	Subclinical iodine-deficiency hypothyroidism	E00	Hypothyroid conditions	Endocrine system disease	ESDD	Endocrine system disease death
E03	Hypothyroidism	Other hypothyroidism	E00	Hypothyroid conditions	Endocrine system disease	ESDD	Endocrine system disease death
E04	Nontoxic goiter	Other nontoxic goitre	E04	Non-toxic goiter	Endocrine system disease	ESDD	Endocrine system disease death
E05	Thyrotoxicosis with thyrotoxic crisis or storm	Thyrotoxicosis [hyperthyroidism]	E05	Graves’ disease	Endocrine system disease	ESDD	Endocrine system disease death
E06	Thyroiditis	Thyroiditis	E02	Thyroid disorders	Endocrine system disease	ESDD	Endocrine system disease death
E07	Disorder of thyroid	Other disorders of thyroid	E02	Thyroid disorders	Endocrine system disease	ESDD	Endocrine system disease death
E10	Type 1 diabetes mellitus without complications	Type 1 diabetes mellitus	E10	Diabetes	Endocrine system disease	ESDD	Endocrine system disease death
E11	Type 2 diabetes mellitus without complications	Type 2 diabetes mellitus	E10	Diabetes	Endocrine system disease	ESDD	Endocrine system disease death
E12	Malnutrition-related diabetes mellitus	Malnutrition-related diabetes mellitus	E10	Diabetes	Endocrine system disease	ESDD	Endocrine system disease death
E13	Other specified diabetes mellitus without complications	Other specified diabetes mellitus	E10	Diabetes	Endocrine system disease	ESDD	Endocrine system disease death
E14	Other specified diabetes	Unspecified diabetes mellitus	E10	Diabetes	Endocrine system disease	ESDD	Endocrine system disease death
E15	Nondiabetic hypoglycemic coma	Nondiabetic hypoglycaemic coma	E15	Nondiabetic hypoglycaemic coma	Endocrine system disease	ESDD	Endocrine system disease death
E16	Disorder of pancreatic internal secretion	Other disorders of pancreatic internal secretion	E16	Other disorders of pancreatic internal secretion	Endocrine system disease	ESDD	Endocrine system disease death
E20	Hypoparathyroidism	Hypoparathyroidism	E20	Hypoparathyroidism	Endocrine system disease	ESDD	Endocrine system disease death
E21	Disorder of parathyroid gland	Hyperparathyroidism and other disorders of parathyroid gland	E21	Hyperparathyroidism and other disorders of parathyroid gland	Endocrine system disease	ESDD	Endocrine system disease death
E22	Hyperfunction of pituitary gland	Hyperfunction of pituitary gland	E22	Hyperfunction of pituitary gland	Endocrine system disease	ESDD	Endocrine system disease death
E23	Disorder of pituitary gland	Hypofunction and other disorders of pituitary gland	E23	Hypofunction and other disorders of pituitary gland	Endocrine system disease	ESDD	Endocrine system disease death
E24	Cushing's syndrome	Cushing syndrome	E24	Cushing syndrome	Endocrine system disease	ESDD	Endocrine system disease death
E25	Adrenogenital disorder	Adrenogenital disorders	E25	Adrenogenital disorders	Endocrine system disease	ESDD	Endocrine system disease death
E26	Hyperaldosteronism	Hyperaldosteronism	E26	Hyperaldosteronism	Endocrine system disease	ESDD	Endocrine system disease death
E27	Disorder of adrenal gland	Other disorders of adrenal gland	E27	Other disorders of adrenal gland	Endocrine system disease	ESDD	Endocrine system disease death
E28	Ovarian dysfunction	Ovarian dysfunction	E28	Ovarian dysfunction	Endocrine system disease	ESDD	Endocrine system disease death
E29	Testicular dysfunction	Testicular dysfunction	E29	Testicular dysfunction	Endocrine system disease	ESDD	Endocrine system disease death
E30	Disorder of puberty	Disorders of puberty, not elsewhere classified	E30	Disorders of puberty, not elsewhere classified	Endocrine system disease	ESDD	Endocrine system disease death
E31	Polyglandular dysfunction	Polyglandular dysfunction	E31	Polyglandular dysfunction	Endocrine system disease	ESDD	Endocrine system disease death
E32	Disease of thymus	Diseases of thymus	E32	Diseases of thymus	Endocrine system disease	ESDD	Endocrine system disease death
E34	Endocrine disorder	Other endocrine disorders	E34	Other endocrine disorders	Endocrine system disease	ESDD	Endocrine system disease death
E35	Disorders of endocrine glands in diseases classd elswhr	Disorders of endocrine glands in diseases classified elsewhere	E35	Disorders of endocrine glands in diseases classified elsewhere	Endocrine system disease	ESDD	Endocrine system disease death
E40	Kwashiorkor	Kwashiorkor	E40	Malnutrition	Endocrine system disease	ESDD	Endocrine system disease death
E41	Nutritional marasmus	Nutritional marasmus	E40	Malnutrition	Endocrine system disease	ESDD	Endocrine system disease death
E42	Marasmic kwashiorkor	Marasmic kwashiorkor	E40	Malnutrition	Endocrine system disease	ESDD	Endocrine system disease death
E43	severe protein-calorie malnutrition	Unspecified severe protein-energy malnutrition	E40	Malnutrition	Endocrine system disease	ESDD	Endocrine system disease death
E44	Mild protein-calorie malnutrition	Protein-energy malnutrition of moderate and mild degree	E40	Malnutrition	Endocrine system disease	ESDD	Endocrine system disease death
E45	Retarded development following protein-calorie malnutrition	Retarded development following protein-energy malnutrition	E40	Malnutrition	Endocrine system disease	ESDD	Endocrine system disease death
E46	protein-calorie malnutrition	Unspecified protein-energy malnutrition	E40	Malnutrition	Endocrine system disease	ESDD	Endocrine system disease death
E50	Vitamin A deficiency	Vitamin A deficiency	E40	Malnutrition	Endocrine system disease	ESDD	Endocrine system disease death
E51	Thiamine deficiency	Thiamine deficiency	E40	Malnutrition	Endocrine system disease	ESDD	Endocrine system disease death
E52	Niacin deficiency [pellagra]	Niacin deficiency [pellagra]	E40	Malnutrition	Endocrine system disease	ESDD	Endocrine system disease death
E53	Vitamin B deficiency	Deficiency of other B group vitamins	E40	Malnutrition	Endocrine system disease	ESDD	Endocrine system disease death
E54	Ascorbic acid deficiency	Ascorbic acid deficiency	E40	Malnutrition	Endocrine system disease	ESDD	Endocrine system disease death
E55	Vitamin D deficiency	Vitamin D deficiency	E40	Malnutrition	Endocrine system disease	ESDD	Endocrine system disease death
E56	Vitamin deficiency	Other vitamin deficiencies	E40	Malnutrition	Endocrine system disease	ESDD	Endocrine system disease death
E58	Dietary calcium deficiency	Dietary calcium deficiency	E40	Malnutrition	Endocrine system disease	ESDD	Endocrine system disease death
E59	Dietary selenium deficiency	Dietary selenium deficiency	E40	Malnutrition	Endocrine system disease	ESDD	Endocrine system disease death
E60	Dietary zinc deficiency	Dietary zinc deficiency	E40	Malnutrition	Endocrine system disease	ESDD	Endocrine system disease death
E61	Deficiency of nutrient element	Deficiency of other nutrient elements	E40	Malnutrition	Endocrine system disease	ESDD	Endocrine system disease death
E63	Nutritional deficiency	Other nutritional deficiencies	E40	Malnutrition	Endocrine system disease	ESDD	Endocrine system disease death
E64	Sequelae of nutritional deficiency	Sequelae of malnutrition and other nutritional deficiencies	E64	Sequelae of malnutrition and other nutritional deficiencies	Endocrine system disease	ESDD	Endocrine system disease death
E65	Localized adiposity	Localized adiposity	E65	Other hypernutrition disorders	Endocrine system disease	ESDD	Endocrine system disease death
E66	Obesity	Obesity	E66	Obesity	Endocrine system disease	ESDD	Endocrine system disease death
E67	Other specified hyperalimentation	Other hyperalimentation	E65	Other hypernutrition disorders	Endocrine system disease	ESDD	Endocrine system disease death
E68	Sequelae of hyperalimentation	Sequelae of hyperalimentation	E68	Sequelae of hyperalimentation	Endocrine system disease	ESDD	Endocrine system disease death
E70	Disorder of aromatic amino-acid metabolism	Disorders of aromatic amino-acid metabolism	E70	Disorders of aromatic amino-acid metabolism	Endocrine system disease	ESDD	Endocrine system disease death
E71	Other peroxisomal disorders	Disorders of branched-chain amino-acid metabolism and fatty-acid metabolism	E71	Disorders of branched-chain amino-acid metabolism and fatty-acid metabolism	Endocrine system disease	ESDD	Endocrine system disease death
E72	Disorder of amino-acid metabolism	Other disorders of amino-acid metabolism	E72	Other disorders of amino-acid metabolism	Endocrine system disease	ESDD	Endocrine system disease death
E73	Lactose intolerance	Lactose intolerance	E73	Lactose intolerance	Endocrine system disease	ESDD	Endocrine system disease death
E74	Disorder of carbohydrate metabolism	Other disorders of carbohydrate metabolism	E74	Other disorders of carbohydrate metabolism	Endocrine system disease	ESDD	Endocrine system disease death
E75	Lipid storage disorder	Disorders of sphingolipid metabolism and other lipid storage disorders	E75	Disorders of sphingolipid metabolism and other lipid storage disorders	Endocrine system disease	ESDD	Endocrine system disease death
E76	Glucosaminoglycan metabolism disorder	Disorders of glycosaminoglycan metabolism	E76	Disorders of glycosaminoglycan metabolism	Endocrine system disease	ESDD	Endocrine system disease death
E77	Disorder of glycoprotein metabolism	Disorders of glycoprotein metabolism	E77	Disorders of glycoprotein metabolism	Endocrine system disease	ESDD	Endocrine system disease death
E78	Disorder of lipoprotein metabolism	Disorders of lipoprotein metabolism and other lipidaemias	E78	Disorders of lipoprotein metabolism and other lipidaemias	Endocrine system disease	ESDD	Endocrine system disease death
E79	Disorder of purine and pyrimidine metabolism	Disorders of purine and pyrimidine metabolism	E79	Disorders of purine and pyrimidine metabolism	Endocrine system disease	ESDD	Endocrine system disease death
E80	Disorder of bilirubin metabolism	Disorders of porphyrin and bilirubin metabolism	E80	Disorders of porphyrin and bilirubin metabolism	Endocrine system disease	ESDD	Endocrine system disease death
E83	Disorder of mineral metabolism	Disorders of mineral metabolism	E83	Disorders of mineral metabolism	Endocrine system disease	ESDD	Endocrine system disease death
E84	Cystic fibrosis	Cystic fibrosis	E84	Cystic fibrosis	Endocrine system disease	ESDD	Endocrine system disease death
E85	Amyloidosis	Amyloidosis	E85	Amyloidosis	Endocrine system disease	ESDD	Endocrine system disease death
E86	Volume depletion	Volume depletion	E86	Volume depletion	Endocrine system disease	ESDD	Endocrine system disease death
E87	Oth disorders of electrolyte and fluid balance, NEC	Other disorders of fluid, electrolyte and acid-base balance	E87	Other disorders of fluid, electrolyte and acid-base balance	Endocrine system disease	ESDD	Endocrine system disease death
E88	Metabolic disorder	Other metabolic disorders	E88	Other metabolic disorders	Endocrine system disease	ESDD	Endocrine system disease death
E89	Oth postproc endocrine and metabolic comp and disorders	Postprocedural endocrine and metabolic disorders, not elsewhere classified	E89	Postprocedural endocrine and metabolic disorders, not elsewhere classified	Endocrine system disease	ESDD	Endocrine system disease death
E90	Nutritional and metabolic disorders in diseases classified elsewhere	Nutritional and metabolic disorders in diseases classified elsewhere	E90	Nutritional and metabolic disorders in diseases classified elsewhere	Endocrine system disease	ESDD	Endocrine system disease death
F00	Dementia	Dementia in Alzheimer disease	F00	Alzheimer disease	Mental disorder disease	MDD	Mental disorder death
F01	Vascular dementia with behavioral disturbance	Vascular dementia	F01	Vascular dementia	Mental disorder disease	MDD	Mental disorder death
F02	Dementia in oth diseases classd elswhr w behavioral disturb	Dementia in other diseases classified elsewhere	F02	Other dementia	Mental disorder disease	MDD	Mental disorder death
F03	dementia with behavioral disturbance	Unspecified dementia	F02	Other dementia	Mental disorder disease	MDD	Mental disorder death
F04	Amnestic disorder due to known physiological condition	Organic amnesic syndrome, not induced by alcohol and other psychoactive substances	F09	Other organic mental disorder	Mental disorder disease	MDD	Mental disorder death
F05	Delirium due to known physiological condition	Delirium, not induced by alcohol and other psychoactive substances	F05	Delirium due to known physiological condition	Mental disorder disease	MDD	Mental disorder death
F06	Oth mental disorders due to known physiological condition	Other mental disorders due to brain damage and dysfunction and to physical disease	F06	Other mental disorders due to known physiological condition(cognitive disorder)	Mental disorder disease	MDD	Mental disorder death
F07	Unsp personality & behavrl disord due to known physiol cond	Personality and behavioural disorders due to brain disease, damage and dysfunction	F09	Other organic mental disorder	Mental disorder disease	MDD	Mental disorder death
F09	Unsp mental disorder due to known physiological condition	Unspecified organic or symptomatic mental disorder	F09	Other organic mental disorder	Mental disorder disease	MDD	Mental disorder death
F10	Alcohol use, unsp with alcohol-induced disorder	Mental and behavioural disorders due to use of alcohol	F10	Alcohol abuse	Mental disorder disease	MDD	Mental disorder death
F11	Opioid use, unsp with opioid-induced disorder	Mental and behavioural disorders due to use of opioids	F11	Opioids abuse	Mental disorder disease	MDD	Mental disorder death
F12	Cannabis use, unsp with unsp cannabis-induced disorder	Mental and behavioural disorders due to use of cannabinoids	F12	Cannabinoids abuse	Mental disorder disease	MDD	Mental disorder death
F13	Sedative, hypnotic or anxiolytic use, unsp w unsp disorder	Mental and behavioural disorders due to use of sedatives or hypnotics	F13	Sedatives or hypnotics abuse	Mental disorder disease	MDD	Mental disorder death
F14	Cocaine use, unsp with cocaine-induced disorder	Mental and behavioural disorders due to use of cocaine	F14	Cocaine abuse	Mental disorder disease	MDD	Mental disorder death
F15	Oth stimulant use, unsp with unsp stimulant-induced disorder	Mental and behavioural disorders due to use of other stimulants, including caffeine	F15	Other stimulants abuse	Mental disorder disease	MDD	Mental disorder death
F16	Hallucinogen use, unsp w unsp hallucinogen-induced disorder	Mental and behavioural disorders due to use of hallucinogens	F16	Hallucinogens abuse	Mental disorder disease	MDD	Mental disorder death
F17	Nicotine dependence, oth tobacco product, w unsp disorders	Mental and behavioural disorders due to use of tobacco	F17	Tobacco abuse	Mental disorder disease	MDD	Mental disorder death
F18	Inhalant use, unsp with unsp inhalant-induced disorder	Mental and behavioural disorders due to use of volatile solvents	F18	Volatile solvents abuse	Mental disorder disease	MDD	Mental disorder death
F19	Oth psychoactive substance use, unsp w unsp disorder	Mental and behavioural disorders due to multiple drug use and use of other psychoactive substances	F19	Multiple drug or other psychoactive substances abuse	Mental disorder disease	MDD	Mental disorder death
F20	Schizophrenia	Schizophrenia	F20	Schizophrenia	Mental disorder disease	MDD	Mental disorder death
F21	Schizotypal disorder	Schizotypal disorder	F20	Schizophrenia	Mental disorder disease	MDD	Mental disorder death
F22	Delusional disorders	Persistent delusional disorders	F20	Schizophrenia	Mental disorder disease	MDD	Mental disorder death
F23	Brief psychotic disorder	Acute and transient psychotic disorders	F20	Schizophrenia	Mental disorder disease	MDD	Mental disorder death
F24	Shared psychotic disorder	Induced delusional disorder	F20	Schizophrenia	Mental disorder disease	MDD	Mental disorder death
F25	Schizoaffective disorder	Schizoaffective disorders	F20	Schizophrenia	Mental disorder disease	MDD	Mental disorder death
F28	Oth psych disorder not due to a sub or known physiol cond	Other nonorganic psychotic disorders	F20	Schizophrenia	Mental disorder disease	MDD	Mental disorder death
F29	Unsp psychosis not due to a substance or known physiol cond	Unspecified nonorganic psychosis	F20	Schizophrenia	Mental disorder disease	MDD	Mental disorder death
F30	Manic episode	Manic episode	F30	Bipolar disorder	Mental disorder disease	MDD	Mental disorder death
F31	Bipolar disorder	Bipolar affective disorder	F30	Bipolar disorder	Mental disorder disease	MDD	Mental disorder death
F32	Major depressive disorder, single episode	Depressive episode	F32	Depression	Mental disorder disease	MDD	Mental disorder death
F33	Major depressive disorder, recurrent	Recurrent depressive disorder	F32	Depression	Mental disorder disease	MDD	Mental disorder death
F34	Persistent mood [affective] disorder	Persistent mood [affective] disorders	F39	Other mood disorder	Mental disorder disease	MDD	Mental disorder death
F38	mood [affective] disorder	Other mood [affective] disorders	F39	Other mood disorder	Mental disorder disease	MDD	Mental disorder death
F39	mood [affective] disorder	Unspecified mood [affective] disorder	F39	Other mood disorder	Mental disorder disease	MDD	Mental disorder death
F40	Phobic anxiety disorder	Phobic anxiety disorders	F40	Anxiety	Mental disorder disease	MDD	Mental disorder death
F41	Anxiety disorder	Other anxiety disorders	F40	Anxiety	Mental disorder disease	MDD	Mental disorder death
F42	Obsessive-compulsive disorder	Obsessive-compulsive disorder	F42	Obsessive-compulsive disorder	Mental disorder disease	MDD	Mental disorder death
F43	Reaction to severe stress	Reaction to severe stress, and adjustment disorders	F43	Stress-related disorder	Mental disorder disease	MDD	Mental disorder death
F44	Dissociative and conversion disorder	Dissociative [conversion] disorders	F44	Dissociative disorders	Mental disorder disease	MDD	Mental disorder death
F45	Somatoform disorder	Somatoform disorders	F45	Somatoform disorder	Mental disorder disease	MDD	Mental disorder death
F48	Nonpsychotic mental disorder	Other neurotic disorders	F48	Nonpsychotic mental disorder	Mental disorder disease	MDD	Mental disorder death
F50	Eating disorder	Eating disorders	F50	Eating disorder	Mental disorder disease	MDD	Mental disorder death
F51	Sleep disorder not due to a sub or known physiol cond, unsp	Nonorganic sleep disorders	F51	Sleep disorder not due to a sub or known physiological condition	Mental disorder disease	MDD	Mental disorder death
F52	Unsp sexual dysfnct not due to a sub or known physiol cond	Sexual dysfunction, not caused by organic disorder or disease	F52	Unsp sexual dysfnct not due to a sub or known physiol cond	Mental disorder disease	MDD	Mental disorder death
F53	Puerperal psychosis	Mental and behavioural disorders associated with the puerperium, not elsewhere classified	F53	Puerperal psychosis	Mental disorder disease	MDD	Mental disorder death
F54	Psych & behavrl factors assoc w disord or dis classd elswhr	Psychological and behavioural factors associated with disorders or diseases classified elsewhere	F54	Psych & behavrl factors assoc w disord or dis classd elswhr	Mental disorder disease	MDD	Mental disorder death
F55	Abuse of other non-psychoactive substances	Abuse of non-dependence-producing substances	F55	Abuse of other non-psychoactive substances	Mental disorder disease	MDD	Mental disorder death
F59	Unsp behavrl synd assoc w physiol disturb and physcl factors	Unspecified behavioural syndromes associated with physiological disturbances and physical factors	F59	Unsp behavrl synd assoc w physiol disturb and physcl factors	Mental disorder disease	MDD	Mental disorder death
F60	Personality disorder	Specific personality disorders	F60	Personality and behaviour disorder	Mental disorder disease	MDD	Mental disorder death
F61	Mixed and other personality disorders	Mixed and other personality disorders	F60	Personality and behaviour disorder	Mental disorder disease	MDD	Mental disorder death
F62	Enduring personality changes, not attributable to brain damage and disease	Enduring personality changes, not attributable to brain damage and disease	F60	Personality and behaviour disorder	Mental disorder disease	MDD	Mental disorder death
F63	Impulse disorder	Habit and impulse disorders	F60	Personality and behaviour disorder	Mental disorder disease	MDD	Mental disorder death
F64	Gender identity disorder	Gender identity disorders	F60	Personality and behaviour disorder	Mental disorder disease	MDD	Mental disorder death
F65	Paraphilia	Disorders of sexual preference	F60	Personality and behaviour disorder	Mental disorder disease	MDD	Mental disorder death
F66	Other sexual disorders	Psychological and behavioural disorders associated with sexual development and orientation	F60	Personality and behaviour disorder	Mental disorder disease	MDD	Mental disorder death
F68	Other specified disorders of adult personality and behavior	Other disorders of adult personality and behaviour	F60	Personality and behaviour disorder	Mental disorder disease	MDD	Mental disorder death
F69	disorder of adult personality and behavior	Unspecified disorder of adult personality and behaviour	F60	Personality and behaviour disorder	Mental disorder disease	MDD	Mental disorder death
F70	Mild intellectual disabilities	Mild mental retardation	F70	Mental retardation	Mental disorder disease	MDD	Mental disorder death
F71	Moderate intellectual disabilities	Moderate mental retardation	F70	Mental retardation	Mental disorder disease	MDD	Mental disorder death
F72	Severe intellectual disabilities	Severe mental retardation	F70	Mental retardation	Mental disorder disease	MDD	Mental disorder death
F73	Profound intellectual disabilities	Profound mental retardation	F70	Mental retardation	Mental disorder disease	MDD	Mental disorder death
F78	Other intellectual disabilities	Other mental retardation	F70	Mental retardation	Mental disorder disease	MDD	Mental disorder death
F79	intellectual disabilities	Unspecified mental retardation	F70	Mental retardation	Mental disorder disease	MDD	Mental disorder death
F80	Developmental disorder of speech and language	Specific developmental disorders of speech and language	F70	Psychological developmental disorders	Mental disorder disease	MDD	Mental disorder death
F81	Developmental disorder of scholastic skills	Specific developmental disorders of scholastic skills	F70	Psychological developmental disorders	Mental disorder disease	MDD	Mental disorder death
F82	Specific developmental disorder of motor function	Specific developmental disorder of motor function	F70	Psychological developmental disorders	Mental disorder disease	MDD	Mental disorder death
F84	Pervasive developmental disorder	Pervasive developmental disorders	F70	Psychological developmental disorders	Mental disorder disease	MDD	Mental disorder death
F88	Other disorders of psychological development	Other disorders of psychological development	F70	Psychological developmental disorders	Mental disorder disease	MDD	Mental disorder death
F89	disorder of psychological development	Unspecified disorder of psychological development	F70	Psychological developmental disorders	Mental disorder disease	MDD	Mental disorder death
F90	Attention-deficit hyperactivity disorder type	Hyperkinetic disorders	F90	Behavioral and emotional disorders with debut during childhood	Mental disorder disease	MDD	Mental disorder death
F91	Conduct disorder	Conduct disorders	F90	Behavioral and emotional disorders with debut during childhood	Mental disorder disease	MDD	Mental disorder death
F92	Mixed disorders of conduct and emotions	Mixed disorders of conduct and emotions	F90	Behavioral and emotional disorders with debut during childhood	Mental disorder disease	MDD	Mental disorder death
F93	Childhood emotional disorder	Emotional disorders with onset specific to childhood	F90	Behavioral and emotional disorders with debut during childhood	Mental disorder disease	MDD	Mental disorder death
F94	Childhood disorder of social functioning	Disorders of social functioning with onset specific to childhood and adolescence	F90	Behavioral and emotional disorders with debut during childhood	Mental disorder disease	MDD	Mental disorder death
F95	Tic disorder	Tic disorders	F90	Behavioral and emotional disorders with debut during childhood	Mental disorder disease	MDD	Mental disorder death
F98	Unsp behav/emotn disord w onst usly occur in chldhd and adol	Other behavioural and emotional disorders with onset usually occurring in childhood and adolescence	F90	Behavioral and emotional disorders with debut during childhood	Mental disorder disease	MDD	Mental disorder death
F99	Mental disorder, not otherwise specified	Mental disorder, not otherwise specified	F99	Mental disorder, not otherwise specified	Mental disorder disease	MDD	Mental disorder death
G00	Bacterial meningitis	Bacterial meningitis, not elsewhere classified	G00	Meningitis, encephalitis and abscess in the CNS	Neural system disease	NSDD	Neural system disease death
G01	Meningitis in bacterial diseases classified elsewhere	Meningitis in bacterial diseases classified elsewhere	G00	Meningitis, encephalitis and abscess in the CNS	Neural system disease	NSDD	Neural system disease death
G02	Meningitis in oth infec/parastc diseases classd elswhr	Meningitis in other infectious and parasitic diseases classified elsewhere	G00	Meningitis, encephalitis and abscess in the CNS	Neural system disease	NSDD	Neural system disease death
G03	Meningitis	Meningitis due to other and unspecified causes	G00	Meningitis, encephalitis and abscess in the CNS	Neural system disease	NSDD	Neural system disease death
G04	Myelitis	Encephalitis, myelitis and encephalomyelitis	G00	Meningitis, encephalitis and abscess in the CNS	Neural system disease	NSDD	Neural system disease death
G05	Myelitis in diseases classified elsewhere	Encephalitis, myelitis and encephalomyelitis in diseases classified elsewhere	G00	Meningitis, encephalitis and abscess in the CNS	Neural system disease	NSDD	Neural system disease death
G06	Extradural and subdural abscess	Intracranial and intraspinal abscess and granuloma	G00	Meningitis, encephalitis and abscess in the CNS	Neural system disease	NSDD	Neural system disease death
G07	Intcrn & intraspinal abscs & granuloma in dis classd elswhr	Intracranial and intraspinal abscess and granuloma in diseases classified elsewhere	G00	Meningitis, encephalitis and abscess in the CNS	Neural system disease	NSDD	Neural system disease death
G08	Intracranial and intraspinal phlebitis and thrombophlebitis	Intracranial and intraspinal phlebitis and thrombophlebitis	G08	Intracranial and intraspinal phlebitis and thrombophlebitis	Neural system disease	NSDD	Neural system disease death
G09	Sequelae of inflammatory diseases of central nervous system	Sequelae of inflammatory diseases of central nervous system	G09	Sequelae of inflammatory diseases of central nervous system	Neural system disease	NSDD	Neural system disease death
G10	Huntington's disease	Huntington disease	G10	Systemic atrophies primarily engaging the CNS	Neural system disease	NSDD	Neural system disease death
G11	Hereditary ataxia	Hereditary ataxia	G10	Systemic atrophies primarily engaging the CNS	Neural system disease	NSDD	Neural system disease death
G12	Spinal muscular atrophy	Spinal muscular atrophy and related syndromes	G10	Systemic atrophies primarily engaging the CNS	Neural system disease	NSDD	Neural system disease death
G13	Systemic atrophy aff cnsl in oth diseases classd elswhr	Systemic atrophies primarily affecting central nervous system in diseases classified elsewhere	G10	Systemic atrophies primarily engaging the CNS	Neural system disease	NSDD	Neural system disease death
G14	Postpolio syndrome	Postpolio syndrome	G10	Systemic atrophies primarily engaging the CNS	Neural system disease	NSDD	Neural system disease death
G20	Parkinson's disease	Parkinson disease	G20	Extrapyramidal and movement disorders	Neural system disease	NSDD	Neural system disease death
G21	Secondary parkinsonism	Secondary parkinsonism	G20	Extrapyramidal and movement disorders	Neural system disease	NSDD	Neural system disease death
G22	Parkinsonism in diseases classified elsewhere	Parkinsonism in diseases classified elsewhere	G20	Extrapyramidal and movement disorders	Neural system disease	NSDD	Neural system disease death
G23	Degenerative disease of basal ganglia	Other degenerative diseases of basal ganglia	G20	Extrapyramidal and movement disorders	Neural system disease	NSDD	Neural system disease death
G24	Dystonia	Dystonia	G20	Extrapyramidal and movement disorders	Neural system disease	NSDD	Neural system disease death
G25	Extrapyramidal and movement disorder	Other extrapyramidal and movement disorders	G20	Extrapyramidal and movement disorders	Neural system disease	NSDD	Neural system disease death
G26	Extrapyramidal and movement disord in diseases classd elswhr	Extrapyramidal and movement disorders in diseases classified elsewhere	G20	Extrapyramidal and movement disorders	Neural system disease	NSDD	Neural system disease death
G30	Alzheimer's disease	Alzheimer disease	G30	Other degenerative diseases in the CNS (including Alzheimer)	Neural system disease	NSDD	Neural system disease death
G31	Degenerative disease of nervous system	Other degenerative diseases of nervous system, not elsewhere classified	G30	Other degenerative diseases in the CNS (including Alzheimer)	Neural system disease	NSDD	Neural system disease death
G32	Oth degeneratv disord of nervous sys in dis classd elswhr	Other degenerative disorders of nervous system in diseases classified elsewhere	G30	Other degenerative diseases in the CNS (including Alzheimer)	Neural system disease	NSDD	Neural system disease death
G35	Multiple sclerosis	Multiple sclerosis	G35	Demyelinating diseases of the CNS	Neural system disease	NSDD	Neural system disease death
G36	Acute disseminated demyelination	Other acute disseminated demyelination	G35	Demyelinating diseases of the CNS	Neural system disease	NSDD	Neural system disease death
G37	Demyelinating disease of central nervous system	Other demyelinating diseases of central nervous system	G35	Demyelinating diseases of the CNS	Neural system disease	NSDD	Neural system disease death
G40	Juvenile myoclonic epilepsy, intractable, w/o stat epi	Epilepsy	G40	Epilepsia	Neural system disease	NSDD	Neural system disease death
G41	Epilepsia	Status epilepticus	G40	Epilepsia	Neural system disease	NSDD	Neural system disease death
G43	Abdominal migraine, intractable	Migraine	G43	Migraine	Neural system disease	NSDD	Neural system disease death
G44	Other headache syndrome	Other headache syndromes	G44	Other headache syndromes	Neural system disease	NSDD	Neural system disease death
G45	Transient cerebral ischemic attack	Transient cerebral ischaemic attacks and related syndromes	G45	Transient cerebral ischemic attack	Neural system disease	NSDD	Neural system disease death
G46	Oth vascular syndromes of brain in cerebrovascular diseases	Vascular syndromes of brain in cerebrovascular diseases	G46	Other vascular syndromes of brain in cerebrovascular diseases	Neural system disease	NSDD	Neural system disease death
G47	Sleep disorder	Sleep disorders	G47	Sleep disorder	Neural system disease	NSDD	Neural system disease death
G50	Disorder of trigeminal nerve	Disorders of trigeminal nerve	G50	Diseases in nerves, nerve roots and nerve plexa	Neural system disease	NSDD	Neural system disease death
G51	Disorder of facial nerve	Facial nerve disorders	G50	Diseases in nerves, nerve roots and nerve plexa	Neural system disease	NSDD	Neural system disease death
G52	Cranial nerve disorder	Disorders of other cranial nerves	G50	Diseases in nerves, nerve roots and nerve plexa	Neural system disease	NSDD	Neural system disease death
G53	Cranial nerve disorders in diseases classified elsewhere	Cranial nerve disorders in diseases classified elsewhere	G50	Diseases in nerves, nerve roots and nerve plexa	Neural system disease	NSDD	Neural system disease death
G54	Nerve root and plexus disorder	Nerve root and plexus disorders	G50	Diseases in nerves, nerve roots and nerve plexa	Neural system disease	NSDD	Neural system disease death
G55	Nerve root and plexus compressions in diseases classd elswhr	Nerve root and plexus compressions in diseases classified elsewhere	G50	Diseases in nerves, nerve roots and nerve plexa	Neural system disease	NSDD	Neural system disease death
G56	mononeuropathy of bilateral upper limbs	Mononeuropathies of upper limb	G50	Diseases in nerves, nerve roots and nerve plexa	Neural system disease	NSDD	Neural system disease death
G57	mononeuropathy of bilateral lower limbs	Mononeuropathies of lower limb	G50	Diseases in nerves, nerve roots and nerve plexa	Neural system disease	NSDD	Neural system disease death
G58	Mononeuropathy	Other mononeuropathies	G50	Diseases in nerves, nerve roots and nerve plexa	Neural system disease	NSDD	Neural system disease death
G59	Mononeuropathy in diseases classified elsewhere	Mononeuropathy in diseases classified elsewhere	G50	Diseases in nerves, nerve roots and nerve plexa	Neural system disease	NSDD	Neural system disease death
G60	Hereditary and idiopathic neuropathy	Hereditary and idiopathic neuropathy	G60	Polyneuropathies	Neural system disease	NSDD	Neural system disease death
G61	Inflammatory polyneuropathy	Inflammatory polyneuropathy	G60	Polyneuropathies	Neural system disease	NSDD	Neural system disease death
G62	Polyneuropathy	Other polyneuropathies	G60	Polyneuropathies	Neural system disease	NSDD	Neural system disease death
G63	Polyneuropathy in diseases classified elsewhere	Polyneuropathy in diseases classified elsewhere	G60	Polyneuropathies	Neural system disease	NSDD	Neural system disease death
G64	Other disorders of peripheral nervous system	Other disorders of peripheral nervous system	G64	Other disorders of peripheral nervous system	Neural system disease	NSDD	Neural system disease death
G70	Myoneural disorder	Myasthenia gravis and other myoneural disorders	G70	Neuromuscular diseases	Neural system disease	NSDD	Neural system disease death
G71	Primary disorder of muscle	Primary disorders of muscles	G70	Neuromuscular diseases	Neural system disease	NSDD	Neural system disease death
G72	Myopathy	Other myopathies	G70	Neuromuscular diseases	Neural system disease	NSDD	Neural system disease death
G73	Myopathy in diseases classified elsewhere	Disorders of myoneural junction and muscle in diseases classified elsewhere	G70	Neuromuscular diseases	Neural system disease	NSDD	Neural system disease death
G80	Cerebral palsy	Cerebral palsy	G80	Cerebral palsy and other paralytic syndromes	Neural system disease	NSDD	Neural system disease death
G81	Hemiplegia	Hemiplegia	G80	Cerebral palsy and other paralytic syndromes	Neural system disease	NSDD	Neural system disease death
G82	Quadriplegia, C5-C7 incomplete	Paraplegia and tetraplegia	G80	Cerebral palsy and other paralytic syndromes	Neural system disease	NSDD	Neural system disease death
G83	Paralytic syndrome	Other paralytic syndromes	G80	Cerebral palsy and other paralytic syndromes	Neural system disease	NSDD	Neural system disease death
G90	Disorder of the autonomic nervous system	Disorders of autonomic nervous system	G90	Disorder of the autonomic nervous system	Neural system disease	NSDD	Neural system disease death
G91	Hydrocephalus	Hydrocephalus	G91	Hydrocephalus	Neural system disease	NSDD	Neural system disease death
G92	Toxic encephalopathy	Toxic encephalopathy	G92	Toxic encephalopathy	Neural system disease	NSDD	Neural system disease death
G93	Disorder of brain	Other disorders of brain	G93	Disorder of brain	Neural system disease	NSDD	Neural system disease death
G94	Other disorders of brain in diseases classified elsewhere	Other disorders of brain in diseases classified elsewhere	G94	Other disorders of brain in diseases classified elsewhere	Neural system disease	NSDD	Neural system disease death
G95	Disease of spinal cord	Other diseases of spinal cord	G95	Disease of spinal cord	Neural system disease	NSDD	Neural system disease death
G96	Disorder of central nervous system	Other disorders of central nervous system	G96	Disorder of central nervous system	Neural system disease	NSDD	Neural system disease death
G97	Oth postproc complications and disorders of nervous sys	Postprocedural disorders of nervous system, not elsewhere classified	G97	Oth postproc complications and disorders of nervous sys	Neural system disease	NSDD	Neural system disease death
G98	Other disorders of nervous system	Other disorders of nervous system, not elsewhere classified	G98	Other disorders of nervous system	Neural system disease	NSDD	Neural system disease death
G99	Oth disrd of nervous system in diseases classified elsewhere	Other disorders of nervous system in diseases classified elsewhere	G99	Oth disrd of nervous system in diseases classified elsewhere	Neural system disease	NSDD	Neural system disease death
H00	Chalazion eye eyelid	Hordeolum and chalazion	H00	Hordeolum (stye) and chalazion	Eye and adnexa disease	EADD	Eye and adnexa disease death
H01	inflammation of eyelid	Other inflammation of eyelid	H01	Inflammation of eyelid	Eye and adnexa disease	EADD	Eye and adnexa disease death
H02	disorder of eyelid	Other disorders of eyelid	H02	Disorder of eyelid	Eye and adnexa disease	EADD	Eye and adnexa disease death
H03	Disorders of eyelid in diseases classified elsewhere	Disorders of eyelid in diseases classified elsewhere	H03	Disorders of eyelid in diseases classified elsewhere	Eye and adnexa disease	EADD	Eye and adnexa disease death
H04	Disorder of lacrimal system	Disorders of lacrimal system	H04	Disorder of lacrimal system	Eye and adnexa disease	EADD	Eye and adnexa disease death
H05	disorder of orbit	Disorders of orbit	H05	Disorder of orbit	Eye and adnexa disease	EADD	Eye and adnexa disease death
H06	Disorders of lacrimal system and orbit	Disorders of lacrimal system and orbit in diseases classified elsewhere	H06	Disorders of lacrimal system and orbit	Eye and adnexa disease	EADD	Eye and adnexa disease death
H10	conjunctivitis	Conjunctivitis	H10	Diseases of the conjunctivae	Eye and adnexa disease	EADD	Eye and adnexa disease death
H11	disorder of conjunctiva	Other disorders of conjunctiva	H10	Diseases of the conjunctivae	Eye and adnexa disease	EADD	Eye and adnexa disease death
H13	Disorders of conjunctiva in diseases classified elsewhere	Disorders of conjunctiva in diseases classified elsewhere	H10	Diseases of the conjunctivae	Eye and adnexa disease	EADD	Eye and adnexa disease death
H15	disorder of sclera	Disorders of sclera	H15	Diseases of the sclerae, corneae, iridae and ciliary body	Eye and adnexa disease	EADD	Eye and adnexa disease death
H16	keratitis	Keratitis	H15	Diseases of the sclerae, corneae, iridae and ciliary body	Eye and adnexa disease	EADD	Eye and adnexa disease death
H17	corneal scar and opacity	Corneal scars and opacities	H15	Diseases of the sclerae, corneae, iridae and ciliary body	Eye and adnexa disease	EADD	Eye and adnexa disease death
H18	disorder of cornea	Other disorders of cornea	H15	Diseases of the sclerae, corneae, iridae and ciliary body	Eye and adnexa disease	EADD	Eye and adnexa disease death
H19	Disorders of sclera and cornea in diseases classified elsewhere	Disorders of sclera and cornea in diseases classified elsewhere	H15	Diseases of the sclerae, corneae, iridae and ciliary body	Eye and adnexa disease	EADD	Eye and adnexa disease death
H20	iridocyclitis	Iridocyclitis	H15	Diseases of the sclerae, corneae, iridae and ciliary body	Eye and adnexa disease	EADD	Eye and adnexa disease death
H21	disorder of iris and ciliary body	Other disorders of iris and ciliary body	H15	Diseases of the sclerae, corneae, iridae and ciliary body	Eye and adnexa disease	EADD	Eye and adnexa disease death
H22	Disorders of iris and ciliary body in diseases classd elswhr	Disorders of iris and ciliary body in diseases classified elsewhere	H15	Diseases of the sclerae, corneae, iridae and ciliary body	Eye and adnexa disease	EADD	Eye and adnexa disease death
H25	age-related cataract	Senile cataract	H25	Disorders of the lens	Eye and adnexa disease	EADD	Eye and adnexa disease death
H26	cataract	Other cataract	H25	Disorders of the lens	Eye and adnexa disease	EADD	Eye and adnexa disease death
H27	disorder of lens	Other disorders of lens	H25	Disorders of the lens	Eye and adnexa disease	EADD	Eye and adnexa disease death
H28	Cataract in diseases classified elsewhere	Cataract and other disorders of lens in diseases classified elsewhere	H25	Disorders of the lens	Eye and adnexa disease	EADD	Eye and adnexa disease death
H30	chorioretinal inflammation, bilateral	Chorioretinal inflammation	H30	Disorders of choroid and retina	Eye and adnexa disease	EADD	Eye and adnexa disease death
H31	disorder of choroid	Other disorders of choroid	H30	Disorders of choroid and retina	Eye and adnexa disease	EADD	Eye and adnexa disease death
H32	Chorioretinal disorders in diseases classified elsewhere	Chorioretinal disorders in diseases classified elsewhere	H30	Disorders of choroid and retina	Eye and adnexa disease	EADD	Eye and adnexa disease death
H33	Other retinal detachments	Retinal detachments and breaks	H30	Disorders of choroid and retina	Eye and adnexa disease	EADD	Eye and adnexa disease death
H34	retinal vascular occlusion	Retinal vascular occlusions	H30	Disorders of choroid and retina	Eye and adnexa disease	EADD	Eye and adnexa disease death
H35	retinal disorder	Other retinal disorders	H30	Disorders of choroid and retina	Eye and adnexa disease	EADD	Eye and adnexa disease death
H36	Retinal disorders in diseases classified elsewhere	Retinal disorders in diseases classified elsewhere	H30	Disorders of choroid and retina	Eye and adnexa disease	EADD	Eye and adnexa disease death
H40	glaucoma	Glaucoma	H40	Glaucoma	Eye and adnexa disease	EADD	Eye and adnexa disease death
H42	Glaucoma in diseases classified elsewhere	Glaucoma in diseases classified elsewhere	H40	Glaucoma	Eye and adnexa disease	EADD	Eye and adnexa disease death
H43	disorder of vitreous body	Disorders of vitreous body	H43	Disorders of the vitreous body and globe	Eye and adnexa disease	EADD	Eye and adnexa disease death
H44	disorder of globe	Disorders of globe	H43	Disorders of the vitreous body and globe	Eye and adnexa disease	EADD	Eye and adnexa disease death
H45	Disorders of vitreous body and globe in diseases classified elsewhere	Disorders of vitreous body and globe in diseases classified elsewhere	H43	Disorders of the vitreous body and globe	Eye and adnexa disease	EADD	Eye and adnexa disease death
H46	optic neuritis	Optic neuritis	H46	Disorders of the optic nerve and visual pathways	Eye and adnexa disease	EADD	Eye and adnexa disease death
H47	disorder of visual pathways	Other disorders of optic [2nd] nerve and visual pathways	H46	Disorders of the optic nerve and visual pathways	Eye and adnexa disease	EADD	Eye and adnexa disease death
H48	Disorders of optic [2nd] nerve and visual pathways in diseases classified elsewhere	Disorders of optic [2nd] nerve and visual pathways in diseases classified elsewhere	H46	Disorders of the optic nerve and visual pathways	Eye and adnexa disease	EADD	Eye and adnexa disease death
H49	paralytic strabismus	Paralytic strabismus	H49	Disorders of the ocular muscles, binocular movement, accommodation and refraction	Eye and adnexa disease	EADD	Eye and adnexa disease death
H50	strabismus	Other strabismus	H49	Disorders of the ocular muscles, binocular movement, accommodation and refraction	Eye and adnexa disease	EADD	Eye and adnexa disease death
H51	disorder of binocular movement	Other disorders of binocular movement	H49	Disorders of the ocular muscles, binocular movement, accommodation and refraction	Eye and adnexa disease	EADD	Eye and adnexa disease death
H52	disorder of refraction	Disorders of refraction and accommodation	H49	Disorders of the ocular muscles, binocular movement, accommodation and refraction	Eye and adnexa disease	EADD	Eye and adnexa disease death
H53	visual disturbance	Visual disturbances	H53	Visual disturbances and blindness	Eye and adnexa disease	EADD	Eye and adnexa disease death
H54	Legal blindness	Visual impairment including blindness (binocular or monocular)	H53	Visual disturbances and blindness	Eye and adnexa disease	EADD	Eye and adnexa disease death
H55	Other irregular eye movements	Nystagmus and other irregular eye movements	H59	Other disorders of eye and adnexa	Eye and adnexa disease	EADD	Eye and adnexa disease death
H57	disorder of eye and adnexa	Other disorders of eye and adnexa	H59	Other disorders of eye and adnexa	Eye and adnexa disease	EADD	Eye and adnexa disease death
H58	Other disorders of eye and adnexa in diseases classified elsewhere	Other disorders of eye and adnexa in diseases classified elsewhere	H59	Other disorders of eye and adnexa	Eye and adnexa disease	EADD	Eye and adnexa disease death
H59	Oth postproc comp and disorders of eye and adnexa, NEC	Postprocedural disorders of eye and adnexa, not elsewhere classified	H59	Other disorders of eye and adnexa	Eye and adnexa disease	EADD	Eye and adnexa disease death
H60	otitis externa, bilateral	Otitis externa	H60	Infections of the ear	Ear dieases disease	EDD	Ear dieases death
H61	Disorder of external ear, bilateral	Other disorders of external ear	H61	Diseases of the external ear	Ear dieases disease	EDD	Ear dieases death
H62	Oth disorders of ext ear in diseases classd elswhr, unsp ear	Disorders of external ear in diseases classified elsewhere	H61	Diseases of the external ear	Ear dieases disease	EDD	Ear dieases death
H65	nonsuppurative otitis media, bilateral	Nonsuppurative otitis media	H60	Infections of the ear	Ear dieases disease	EDD	Ear dieases death
H66	Otitis media, bilateral	Suppurative and unspecified otitis media	H60	Infections of the ear	Ear dieases disease	EDD	Ear dieases death
H67	Otitis media in diseases classified elsewhere, unsp ear	Otitis media in diseases classified elsewhere	H60	Infections of the ear	Ear dieases disease	EDD	Ear dieases death
H68	Extrinsic cartilagenous obst of eustach tube, unsp ear	Eustachian salpingitis and obstruction	H75	Diseases of the middle ear and mastoid	Ear dieases disease	EDD	Ear dieases death
H69	Eustachian tube disorder, bilateral	Other disorders of Eustachian tube	H75	Diseases of the middle ear and mastoid	Ear dieases disease	EDD	Ear dieases death
H70	mastoiditis, bilateral	Mastoiditis and related conditions	H75	Diseases of the middle ear and mastoid	Ear dieases disease	EDD	Ear dieases death
H71	cholesteatoma, bilateral	Cholesteatoma of middle ear	H75	Diseases of the middle ear and mastoid	Ear dieases disease	EDD	Ear dieases death
H72	perforation of tympanic membrane, bilateral	Perforation of tympanic membrane	H75	Diseases of the middle ear and mastoid	Ear dieases disease	EDD	Ear dieases death
H73	disorder of tympanic membrane, bilateral	Other disorders of tympanic membrane	H75	Diseases of the middle ear and mastoid	Ear dieases disease	EDD	Ear dieases death
H74	disorder of middle ear and mastoid, bilateral	Other disorders of middle ear and mastoid	H75	Diseases of the middle ear and mastoid	Ear dieases disease	EDD	Ear dieases death
H75	Oth disrd of mid ear and mastoid in dis classd elswhr, bi	Other disorders of middle ear and mastoid in diseases classified elsewhere	H75	Diseases of the middle ear and mastoid	Ear dieases disease	EDD	Ear dieases death
H80	otosclerosis, bilateral	Otosclerosis	H80	Diseases of the inner ear	Ear dieases disease	EDD	Ear dieases death
H81	disorder of vestibular function, bilateral	Disorders of vestibular function	H80	Diseases of the inner ear	Ear dieases disease	EDD	Ear dieases death
H82	Vertiginous syndromes in diseases classd elswhr, unsp ear	Vertiginous syndromes in diseases classified elsewhere	H80	Diseases of the inner ear	Ear dieases disease	EDD	Ear dieases death
H83	disease of inner ear, bilateral	Other diseases of inner ear	H80	Diseases of the inner ear	Ear dieases disease	EDD	Ear dieases death
H90	Mix cndct/snrl hear loss,uni,l ear w rstrcd hear cntra side	Conductive and sensorineural hearing loss	H90	Other disorders of the ear	Ear dieases disease	EDD	Ear dieases death
H91	hearing loss, bilateral	Other hearing loss	H90	Other disorders of the ear	Ear dieases disease	EDD	Ear dieases death
H92	Otorrhagia, bilateral	Otalgia and effusion of ear	H90	Other disorders of the ear	Ear dieases disease	EDD	Ear dieases death
H93	Pulsatile tinnitus ear	Other disorders of ear, not elsewhere classified	H90	Other disorders of the ear	Ear dieases disease	EDD	Ear dieases death
H94	Oth disrd of ear in diseases classified elsewhere, bilateral	Other disorders of ear in diseases classified elsewhere	H90	Other disorders of the ear	Ear dieases disease	EDD	Ear dieases death
H95	Oth postproc comp and disorders of the ear/mastd, NEC	Postprocedural disorders of ear and mastoid process, not elsewhere classified	H90	Other disorders of the ear	Ear dieases disease	EDD	Ear dieases death
I00	Rheumatic fever without heart involvement	Rheumatic fever without mention of heart involvement	I00	Acute rheumatic fever	Cardiovascular disease	CVDD	Cardiovascular disease death
I01	Acute rheumatic heart disease	Rheumatic fever with heart involvement	I00	Acute rheumatic fever	Cardiovascular disease	CVDD	Cardiovascular disease death
I02	Rheumatic chorea without heart involvement	Rheumatic chorea	I00	Acute rheumatic fever	Cardiovascular disease	CVDD	Cardiovascular disease death
I05	Rheumatic mitral valve disease	Rheumatic mitral valve diseases	I05	Chronic rheumatic heart disease	Cardiovascular disease	CVDD	Cardiovascular disease death
I06	Rheumatic aortic valve disease	Rheumatic aortic valve diseases	I05	Chronic rheumatic heart disease	Cardiovascular disease	CVDD	Cardiovascular disease death
I07	Rheumatic tricuspid valve disease	Rheumatic tricuspid valve diseases	I05	Chronic rheumatic heart disease	Cardiovascular disease	CVDD	Cardiovascular disease death
I08	Rheumatic multiple valve disease	Multiple valve diseases	I05	Chronic rheumatic heart disease	Cardiovascular disease	CVDD	Cardiovascular disease death
I09	Rheumatic heart disease	Other rheumatic heart diseases	I05	Chronic rheumatic heart disease	Cardiovascular disease	CVDD	Cardiovascular disease death
I10	Essential (primary) hypertension	Essential (primary) hypertension	I10	Primary hypertension	Cardiovascular disease	CVDD	Cardiovascular disease death
I11	Hypertensive heart disease without heart failure	Hypertensive heart disease	I11	Other hypertensive disorders	Cardiovascular disease	CVDD	Cardiovascular disease death
I12	Hypertensive chronic kidney disease w stg 1-4/unsp chr kdny	Hypertensive renal disease	I11	Other hypertensive disorders	Cardiovascular disease	CVDD	Cardiovascular disease death
I13	Hyp hrt & chr kdny dis w hrt fail and w stg 5 chr kdny/ESRD	Hypertensive heart and renal disease	I11	Other hypertensive disorders	Cardiovascular disease	CVDD	Cardiovascular disease death
I15	Secondary hypertension	Secondary hypertension	I11	Other hypertensive disorders	Cardiovascular disease	CVDD	Cardiovascular disease death
I20	Angina pectoris	Angina pectoris	I20	Angina pectoris	Cardiovascular disease	CVDD	Cardiovascular disease death
I21	myocardial infarction	Acute myocardial infarction	I21	Acute myocardial infarction	Cardiovascular disease	CVDD	Cardiovascular disease death
I22	Subsequent myocardial infarction	Subsequent myocardial infarction	I22	Other ischemic heart disease	Cardiovascular disease	CVDD	Cardiovascular disease death
I23	complications following acute myocardial infarction	Certain current complications following acute myocardial infarction	I21	Acute myocardial infarction	Cardiovascular disease	CVDD	Cardiovascular disease death
I24	Acute ischemic heart disease	Other acute ischaemic heart diseases	I22	Other ischemic heart disease	Cardiovascular disease	CVDD	Cardiovascular disease death
I25	Chronic ischemic heart disease	Chronic ischaemic heart disease	I25	Chronic ischaemic heart disease	Cardiovascular disease	CVDD	Cardiovascular disease death
I26	Other pulmonary embolism without acute cor pulmonale	Pulmonary embolism	I26	Embolism and thrombosis	Cardiovascular disease	CVDD	Cardiovascular disease death
I27	Pulmonary heart disease	Other pulmonary heart diseases	I27	Other pulmonary heart diseases	Cardiovascular disease	CVDD	Cardiovascular disease death
I28	Disease of pulmonary vessels	Other diseases of pulmonary vessels	I27	Other pulmonary heart diseases	Cardiovascular disease	CVDD	Cardiovascular disease death
I30	Acute pericarditis	Acute pericarditis	I30	Diseases of pericardium	Cardiovascular disease	CVDD	Cardiovascular disease death
I31	Disease of pericardium	Other diseases of pericardium	I30	Diseases of pericardium	Cardiovascular disease	CVDD	Cardiovascular disease death
I32	Pericarditis in diseases classified elsewhere	Pericarditis in diseases classified elsewhere	I30	Diseases of pericardium	Cardiovascular disease	CVDD	Cardiovascular disease death
I33	Acute and subacute endocarditis	Acute and subacute endocarditis	I33	Endocarditis	Cardiovascular disease	CVDD	Cardiovascular disease death
I34	Nonrheumatic mitral valve disorder	Nonrheumatic mitral valve disorders	I34	Non-rheumatic valve disorders	Cardiovascular disease	CVDD	Cardiovascular disease death
I35	Nonrheumatic aortic valve disorder	Nonrheumatic aortic valve disorders	I34	Non-rheumatic valve disorders	Cardiovascular disease	CVDD	Cardiovascular disease death
I36	Nonrheumatic tricuspid valve disorder	Nonrheumatic tricuspid valve disorders	I34	Non-rheumatic valve disorders	Cardiovascular disease	CVDD	Cardiovascular disease death
I37	Nonrheumatic pulmonary valve disorder	Pulmonary valve disorders	I34	Non-rheumatic valve disorders	Cardiovascular disease	CVDD	Cardiovascular disease death
I38	Endocarditis, valve unspecified	Endocarditis, valve unspecified	I33	Endocarditis	Cardiovascular disease	CVDD	Cardiovascular disease death
I39	Endocarditis and heart valve disord in dis classd elswhr	Endocarditis and heart valve disorders in diseases classified elsewhere	I33	Endocarditis	Cardiovascular disease	CVDD	Cardiovascular disease death
I40	Acute myocarditis	Acute myocarditis	I40	Myocarditis	Cardiovascular disease	CVDD	Cardiovascular disease death
I41	Myocarditis in diseases classified elsewhere	Myocarditis in diseases classified elsewhere	I40	Myocarditis	Cardiovascular disease	CVDD	Cardiovascular disease death
I42	Cardiomyopathy	Cardiomyopathy	I42	Cardiomyopathy	Cardiovascular disease	CVDD	Cardiovascular disease death
I43	Cardiomyopathy in diseases classified elsewhere	Cardiomyopathy in diseases classified elsewhere	I42	Cardiomyopathy	Cardiovascular disease	CVDD	Cardiovascular disease death
I44	Atrioventricular and left bundle-branch block	Atrioventricular and left bundle-branch block	I49	Other cardiac arrhythmias	Cardiovascular disease	CVDD	Cardiovascular disease death
I45	Conduction disorder	Other conduction disorders	I49	Other cardiac arrhythmias	Cardiovascular disease	CVDD	Cardiovascular disease death
I46	Cardiac arrest	Cardiac arrest	I46	Cardiac arrest	Cardiovascular disease	CVDD	Cardiovascular disease death
I47	Paroxysmal tachycardia	Paroxysmal tachycardia	I49	Other cardiac arrhythmias	Cardiovascular disease	CVDD	Cardiovascular disease death
I48	atrial flutter	Atrial fibrillation and flutter	I48	Atrial fibrillation and flutter	Cardiovascular disease	CVDD	Cardiovascular disease death
I49	Cardiac arrhythmia	Other cardiac arrhythmias	I49	Other cardiac arrhythmias	Cardiovascular disease	CVDD	Cardiovascular disease death
I50	Heart failure	Heart failure	I50	Heart failure	Cardiovascular disease	CVDD	Cardiovascular disease death
I51	Complications and ill-defined descriptions of heart disease	Complications and ill-defined descriptions of heart disease	I51	Complications and ill-defined descriptions of heart disease	Cardiovascular disease	CVDD	Cardiovascular disease death
I52	Other heart disorders in diseases classified elsewhere	Other heart disorders in diseases classified elsewhere	I52	Other heart disorders in diseases classified elsewhere	Cardiovascular disease	CVDD	Cardiovascular disease death
I60	Nontraumatic subarachnoid hemorrhage	Subarachnoid haemorrhage	I60	Stroke	Cardiovascular disease	CVDD	Cardiovascular disease death
I61	Nontraumatic intracerebral hemorrhage	Intracerebral haemorrhage	I60	Stroke	Cardiovascular disease	CVDD	Cardiovascular disease death
I62	Nontraumatic intracranial hemorrhage	Other nontraumatic intracranial haemorrhage	I60	Stroke	Cardiovascular disease	CVDD	Cardiovascular disease death
I63	Cerebral infarction	Cerebral infarction	I60	Stroke	Cardiovascular disease	CVDD	Cardiovascular disease death
I64	Stroke, not specified as haemorrhage or infarction	Stroke, not specified as haemorrhage or infarction	I60	Stroke	Cardiovascular disease	CVDD	Cardiovascular disease death
I65	Occlusion and stenosis of precerebral artery	Occlusion and stenosis of precerebral arteries, not resulting in cerebral infarction	I65	Other cerebrovascular diseases	Cardiovascular disease	CVDD	Cardiovascular disease death
I66	Occlusion and stenosis of cerebral artery	Occlusion and stenosis of cerebral arteries, not resulting in cerebral infarction	I65	Other cerebrovascular diseases	Cardiovascular disease	CVDD	Cardiovascular disease death
I67	Cerebrovascular disease	Other cerebrovascular diseases	I65	Other cerebrovascular diseases	Cardiovascular disease	CVDD	Cardiovascular disease death
I68	Oth cerebrovascular disorders in diseases classd elswhr	Cerebrovascular disorders in diseases classified elsewhere	I65	Other cerebrovascular diseases	Cardiovascular disease	CVDD	Cardiovascular disease death
I69	Other sequelae following cerebrovascular disease	Sequelae of cerebrovascular disease	I69	Sequelae of cerebrovascular disease	Cardiovascular disease	CVDD	Cardiovascular disease death
I70	Chronic total occlusion of artery of the extremities	Atherosclerosis	I70	Atherosclerosis	Cardiovascular disease	CVDD	Cardiovascular disease death
I71	Aortic aneurysm and dissection	Aortic aneurysm and dissection	I71	Aneurysm and dissection	Cardiovascular disease	CVDD	Cardiovascular disease death
I72	Other aneurysm and dissection	Other aneurysm and dissection	I71	Aneurysm and dissection	Cardiovascular disease	CVDD	Cardiovascular disease death
I73	Peripheral vascular disease	Other peripheral vascular diseases	I73	Peripheral vascular disease	Cardiovascular disease	CVDD	Cardiovascular disease death
I74	Embolism and thrombosis of artery	Arterial embolism and thrombosis	I26	Embolism and thrombosis	Cardiovascular disease	CVDD	Cardiovascular disease death
I77	Disorder of arteries and arterioles	Other disorders of arteries and arterioles	I77	Disorder of arteries capillaries, and arterioles	Cardiovascular disease	CVDD	Cardiovascular disease death
I78	Disease of capillaries	Diseases of capillaries	I77	Disorder of arteries capillaries, and arterioles	Cardiovascular disease	CVDD	Cardiovascular disease death
I79	Oth disord of art,arterioles & capilare in dis classd elswhr	Disorders of arteries, arterioles and capillaries in diseases classified elsewhere	I77	Disorder of arteries capillaries, and arterioles	Cardiovascular disease	CVDD	Cardiovascular disease death
I80	Phlebitis and thrombophlebitis	Phlebitis and thrombophlebitis	I26	Embolism and thrombosis	Cardiovascular disease	CVDD	Cardiovascular disease death
I81	Portal vein thrombosis	Portal vein thrombosis	I26	Embolism and thrombosis	Cardiovascular disease	CVDD	Cardiovascular disease death
I82	Chronic embolism and thombos unsp internal jugular vein	Other venous embolism and thrombosis	I26	Embolism and thrombosis	Cardiovascular disease	CVDD	Cardiovascular disease death
I83	Varicose veins of lower extremities	Varicose veins of lower extremities	I83	Varicose veins of lower extremities	Cardiovascular disease	CVDD	Cardiovascular disease death
I85	Secondary esophageal varices with bleeding	Oesophageal varices	I85	Secondary esophageal varices with bleeding	Cardiovascular disease	CVDD	Cardiovascular disease death
I86	Varicose veins of other specified sites	Varicose veins of other sites	I86	Varicose veins of other specified sites	Cardiovascular disease	CVDD	Cardiovascular disease death
I87	Disorder of vein	Other disorders of veins	I87	Disorder of vein	Cardiovascular disease	CVDD	Cardiovascular disease death
I88	Nonspecific lymphadenitis	Nonspecific lymphadenitis	I88	Nonspecific lymphadenitis	Cardiovascular disease	CVDD	Cardiovascular disease death
I89	Noninfective disorder of lymphatic vessels and nodes, unsp	Other noninfective disorders of lymphatic vessels and lymph nodes	I89	Other non-infectious diseases of the lymph vessels and lymph nodes, unspecified	Cardiovascular disease	CVDD	Cardiovascular disease death
I95	Hypotension	Hypotension	I95	Hypotension	Cardiovascular disease	CVDD	Cardiovascular disease death
I97	Oth postproc comp and disorders of the circ sys, NEC	Postprocedural disorders of circulatory system, not elsewhere classified	I97	Lymphedema	Cardiovascular disease	CVDD	Cardiovascular disease death
I98	Other disorders of circulatory system in diseases classified elsewhere	Other disorders of circulatory system in diseases classified elsewhere	I99	Unspecified disorder of circulatory system	Cardiovascular disease	CVDD	Cardiovascular disease death
I99	Unspecified disorder of circulatory system	Other and unspecified disorders of circulatory system	I99	Unspecified disorder of circulatory system	Cardiovascular disease	CVDD	Cardiovascular disease death
J00	Acute nasopharyngitis [common cold]	Acute nasopharyngitis [common cold]	J00	Upper respiratory infections	Respiratory system disease	RSDD	Respiratory system disease death
J01	Acute recurrent sinusitis	Acute sinusitis	J00	Upper respiratory infections	Respiratory system disease	RSDD	Respiratory system disease death
J02	Acute pharyngitis	Acute pharyngitis	J00	Upper respiratory infections	Respiratory system disease	RSDD	Respiratory system disease death
J03	Acute recurrent tonsillitis	Acute tonsillitis	J00	Upper respiratory infections	Respiratory system disease	RSDD	Respiratory system disease death
J04	Supraglottitis, with obstruction	Acute laryngitis and tracheitis	J00	Upper respiratory infections	Respiratory system disease	RSDD	Respiratory system disease death
J05	Acute epiglottitis with obstruction	Acute obstructive laryngitis [croup] and epiglottitis	J00	Upper respiratory infections	Respiratory system disease	RSDD	Respiratory system disease death
J06	Acute upper respiratory infection	Acute upper respiratory infections of multiple and unspecified sites	J00	Upper respiratory infections	Respiratory system disease	RSDD	Respiratory system disease death
J09	Flu due to ident novel influenza A virus w oth manifest	Influenza due to identified zoonotic or pandemic influenza virus	J09	Influenza	Respiratory system disease	RSDD	Respiratory system disease death
J10	Influenza due to oth ident influenza virus w oth manifest	Influenza due to identified seasonal influenza virus	J09	Influenza	Respiratory system disease	RSDD	Respiratory system disease death
J11	Influenza due to unidentified influenza virus w oth manifest	Influenza, virus not identified	J09	Influenza	Respiratory system disease	RSDD	Respiratory system disease death
J12	Viral pneumonia	Viral pneumonia, not elsewhere classified	J12	Pneumonia	Respiratory system disease	RSDD	Respiratory system disease death
J13	Pneumonia due to Streptococcus pneumoniae	Pneumonia due to Streptococcus pneumoniae	J12	Pneumonia	Respiratory system disease	RSDD	Respiratory system disease death
J14	Pneumonia due to Hemophilus influenzae	Pneumonia due to Haemophilus influenzae	J12	Pneumonia	Respiratory system disease	RSDD	Respiratory system disease death
J15	bacterial pneumonia	Bacterial pneumonia, not elsewhere classified	J12	Pneumonia	Respiratory system disease	RSDD	Respiratory system disease death
J16	Pneumonia due to other specified infectious organisms	Pneumonia due to other infectious organisms, not elsewhere classified	J12	Pneumonia	Respiratory system disease	RSDD	Respiratory system disease death
J17	Pneumonia in diseases classified elsewhere	Pneumonia in diseases classified elsewhere	J12	Pneumonia	Respiratory system disease	RSDD	Respiratory system disease death
J18	Pneumonia organism	Pneumonia, organism unspecified	J12	Pneumonia	Respiratory system disease	RSDD	Respiratory system disease death
J20	Acute bronchitis	Acute bronchitis	J20	Other acute Lower respiratory infections	Respiratory system disease	RSDD	Respiratory system disease death
J21	Acute bronchiolitis	Acute bronchiolitis	J20	Other acute Lower respiratory infections	Respiratory system disease	RSDD	Respiratory system disease death
J22	acute lower respiratory infection	Unspecified acute lower respiratory infection	J20	Other acute Lower respiratory infections	Respiratory system disease	RSDD	Respiratory system disease death
J30	Allergic rhinitis	Vasomotor and allergic rhinitis	J30	Rhinitis	Respiratory system disease	RSDD	Respiratory system disease death
J31	Chronic pharyngitis	Chronic rhinitis, nasopharyngitis and pharyngitis	J30	Rhinitis	Respiratory system disease	RSDD	Respiratory system disease death
J32	Chronic sinusitis	Chronic sinusitis	J30	Rhinitis	Respiratory system disease	RSDD	Respiratory system disease death
J33	Nasal polyp	Nasal polyp	J33	Nasal polyp	Respiratory system disease	RSDD	Respiratory system disease death
J34	disorder of nose and nasal sinuses	Other disorders of nose and nasal sinuses	J34	Disorder of nose and nasal sinuses	Respiratory system disease	RSDD	Respiratory system disease death
J35	Chronic disease of tonsils and adenoids	Chronic diseases of tonsils and adenoids	J35	Chronic disease of tonsils and adenoids	Respiratory system disease	RSDD	Respiratory system disease death
J36	Peritonsillar abscess	Peritonsillar abscess	J36	Peritonsillar abscess	Respiratory system disease	RSDD	Respiratory system disease death
J37	Chronic laryngotracheitis	Chronic laryngitis and laryngotracheitis	J37	Chronic laryngotracheitis	Respiratory system disease	RSDD	Respiratory system disease death
J38	Diseases of the vocal folds and larynx, not elsewhere specified	Diseases of vocal cords and larynx, not elsewhere classified	J38	Diseases of the vocal folds and larynx, not elsewhere specified	Respiratory system disease	RSDD	Respiratory system disease death
J39	Disease of upper respiratory tract	Other diseases of upper respiratory tract	J39	Disease of upper respiratory tract	Respiratory system disease	RSDD	Respiratory system disease death
J40	Bronchitis, not specified as acute or chronic	Bronchitis, not specified as acute or chronic	J40	Bronchitis, not specified as acute or chronic	Respiratory system disease	RSDD	Respiratory system disease death
J41	Mixed simple and mucopurulent chronic bronchitis	Simple and mucopurulent chronic bronchitis	J41	Chronic bronchitis	Respiratory system disease	RSDD	Respiratory system disease death
J42	chronic bronchitis	Unspecified chronic bronchitis	J41	Chronic bronchitis	Respiratory system disease	RSDD	Respiratory system disease death
J43	Emphysema	Emphysema	J43	Emphysema	Respiratory system disease	RSDD	Respiratory system disease death
J44	Chronic obstructive pulmonary disease	Other chronic obstructive pulmonary disease	J44	Chronic obstructive pulmonary disease	Respiratory system disease	RSDD	Respiratory system disease death
J45	Other asthma	Asthma	J45	Asthma	Respiratory system disease	RSDD	Respiratory system disease death
J46	Status asthmaticus	Status asthmaticus	J45	Asthma	Respiratory system disease	RSDD	Respiratory system disease death
J47	Bronchiectasis, uncomplicated	Bronchiectasis	J47	Bronchiectasis, uncomplicated	Respiratory system disease	RSDD	Respiratory system disease death
J60	Coalworker's pneumoconiosis	Coalworker pneumoconiosis	J60	Lung disease caused by external factors	Respiratory system disease	RSDD	Respiratory system disease death
J61	Pneumoconiosis due to asbestos and other mineral fibers	Pneumoconiosis due to asbestos and other mineral fibres	J60	Lung disease caused by external factors	Respiratory system disease	RSDD	Respiratory system disease death
J62	Pneumoconiosis due to other dust containing silica	Pneumoconiosis due to dust containing silica	J60	Lung disease caused by external factors	Respiratory system disease	RSDD	Respiratory system disease death
J63	Pneumoconiosis due to other specified inorganic dusts	Pneumoconiosis due to other inorganic dusts	J60	Lung disease caused by external factors	Respiratory system disease	RSDD	Respiratory system disease death
J64	pneumoconiosis	Unspecified pneumoconiosis	J60	Lung disease caused by external factors	Respiratory system disease	RSDD	Respiratory system disease death
J65	Pneumoconiosis associated with tuberculosis	Pneumoconiosis associated with tuberculosis	J60	Lung disease caused by external factors	Respiratory system disease	RSDD	Respiratory system disease death
J66	Airway disease due to other specific organic dusts	Airway disease due to specific organic dust	J60	Lung disease caused by external factors	Respiratory system disease	RSDD	Respiratory system disease death
J67	Hypersensitivity pneumonitis due to organic dust	Hypersensitivity pneumonitis due to organic dust	J60	Lung disease caused by external factors	Respiratory system disease	RSDD	Respiratory system disease death
J68	Unsp resp cond due to chemicals, gases, fumes and vapors	Respiratory conditions due to inhalation of chemicals, gases, fumes and vapours	J60	Lung disease caused by external factors	Respiratory system disease	RSDD	Respiratory system disease death
J69	Pneumonitis due to inhalation of other solids and liquids	Pneumonitis due to solids and liquids	J60	Lung disease caused by external factors	Respiratory system disease	RSDD	Respiratory system disease death
J70	Respiratory conditions due to external causes	Respiratory conditions due to other external agents	J60	Lung disease caused by external factors	Respiratory system disease	RSDD	Respiratory system disease death
J80	Acute respiratory distress syndrome	Adult respiratory distress syndrome	J80	Acute respiratory distress syndrome	Respiratory system disease	RSDD	Respiratory system disease death
J81	Chronic pulmonary edema	Pulmonary oedema	J81	Chronic pulmonary edema	Respiratory system disease	RSDD	Respiratory system disease death
J82	Pulmonary eosinophilia, not elsewhere classified	Pulmonary eosinophilia, not elsewhere classified	J82	Pulmonary eosinophilia, not elsewhere classified	Respiratory system disease	RSDD	Respiratory system disease death
J84	Interstitial pulmonary disease	Other interstitial pulmonary diseases	J82	Pulmonary eosinophilia, not elsewhere classified	Respiratory system disease	RSDD	Respiratory system disease death
J85	Abscess of mediastinum	Abscess of lung and mediastinum	J85	Abscess of mediastinum	Respiratory system disease	RSDD	Respiratory system disease death
J86	Pyothorax without fistula	Pyothorax	J86	Pyothorax without fistula	Respiratory system disease	RSDD	Respiratory system disease death
J90	Pleural effusion, not elsewhere classified	Pleural effusion, not elsewhere classified	J90	Pleural effusion	Respiratory system disease	RSDD	Respiratory system disease death
J91	Pleural effusion in other conditions classified elsewhere	Pleural effusion in conditions classified elsewhere	J90	Pleural effusion	Respiratory system disease	RSDD	Respiratory system disease death
J92	Pleural plaque without asbestos	Pleural plaque	J92	Pleural plaque	Respiratory system disease	RSDD	Respiratory system disease death
J93	Pneumothorax	Pneumothorax	J93	Pneumothorax	Respiratory system disease	RSDD	Respiratory system disease death
J94	Pleural condition	Other pleural conditions	J94	Pleural condition	Respiratory system disease	RSDD	Respiratory system disease death
J95	Oth postproc complications and disorders of resp sys, NEC	Postprocedural respiratory disorders, not elsewhere classified	J95	Other diseases of the respiratory system	Respiratory system disease	RSDD	Respiratory system disease death
J96	Respiratory failure with hypercapnia	Respiratory failure, not elsewhere classified	J96	Respiratory failure	Respiratory system disease	RSDD	Respiratory system disease death
J98	Respiratory disorder	Other respiratory disorders	J95	Other diseases of the respiratory system	Respiratory system disease	RSDD	Respiratory system disease death
J99	Respiratory disorders in diseases classified elsewhere	Respiratory disorders in diseases classified elsewhere	J95	Other diseases of the respiratory system	Respiratory system disease	RSDD	Respiratory system disease death
K00	Disorder of tooth development	Disorders of tooth development and eruption	K00	Disease of hard tissue of teeth	Digestive system disease	DSSD	Digestive system disease death
K01	Impacted teeth	Embedded and impacted teeth	K00	Disease of hard tissue of teeth	Digestive system disease	DSSD	Digestive system disease death
K02	Dental caries	Dental caries	K00	Disease of hard tissue of teeth	Digestive system disease	DSSD	Digestive system disease death
K03	Disease of hard tissues of teeth	Other diseases of hard tissues of teeth	K00	Disease of hard tissue of teeth	Digestive system disease	DSSD	Digestive system disease death
K04	Other diseases of pulp and periapical tissues	Diseases of pulp and periapical tissues	K04	Diseases of pulp and periapical tissues	Digestive system disease	DSSD	Digestive system disease death
K05	Periodontal disease	Gingivitis and periodontal diseases	K05	Periodontal disease	Digestive system disease	DSSD	Digestive system disease death
K06	Disorder of gingiva and edentulous alveolar ridge, unsp	Other disorders of gingiva and edentulous alveolar ridge	K06	Disorder of gingiva and edentulous alveolar ridge, unsp	Digestive system disease	DSSD	Digestive system disease death
K07	Dentofacial anomalies	Dentofacial anomalies [including malocclusion]	K07	Dentofacial anomalies	Digestive system disease	DSSD	Digestive system disease death
K08	Disorder of teeth and supporting structures	Other disorders of teeth and supporting structures	K08	Disorder of teeth and supporting structures	Digestive system disease	DSSD	Digestive system disease death
K09	Cyst of oral region	Cysts of oral region, not elsewhere classified	K09	Cyst of oral region	Digestive system disease	DSSD	Digestive system disease death
K10	Other diseases of jaws	Other diseases of jaws	K10	Other diseases of jaws	Digestive system disease	DSSD	Digestive system disease death
K11	Disease of salivary gland	Diseases of salivary glands	K11	Disease of salivary gland	Digestive system disease	DSSD	Digestive system disease death
K12	Other oral mucositis (ulcerative)	Stomatitis and related lesions	K12	Stomatitis and related lesions	Digestive system disease	DSSD	Digestive system disease death
K13	Other lesions of oral mucosa	Other diseases of lip and oral mucosa	K13	Other lesions of oral mucosa	Digestive system disease	DSSD	Digestive system disease death
K14	Disease of tongue	Diseases of tongue	K14	Disease of tongue	Digestive system disease	DSSD	Digestive system disease death
K20	Esophagitis	Oesophagitis	K20	Oesophagitis	Digestive system disease	DSSD	Digestive system disease death
K21	Gastro-esophageal reflux disease without esophagitis	Gastro-oesophageal reflux disease	K21	Gastro-oesophageal reflux disease	Digestive system disease	DSSD	Digestive system disease death
K22	Disease of esophagus	Other diseases of oesophagus	K22	Other diseases of oesophagus	Digestive system disease	DSSD	Digestive system disease death
K23	Disorders of esophagus in diseases classified elsewhere	Disorders of oesophagus in diseases classified elsewhere	K23	Disorders of esophagus in diseases classified elsewhere	Digestive system disease	DSSD	Digestive system disease death
K25	Gastric ulcer, unsp as acute or chronic, w/o hemor or perf	Gastric ulcer	K25	Gastric ulcer	Digestive system disease	DSSD	Digestive system disease death
K26	Duodenal ulcer, unsp as acute or chronic, w/o hemor or perf	Duodenal ulcer	K26	Duodenal ulcer	Digestive system disease	DSSD	Digestive system disease death
K27	Peptic ulc, site unsp, unsp as ac or chr, w/o hemor or perf	Peptic ulcer, site unspecified	K27	Peptic ulcer, site unspecified	Digestive system disease	DSSD	Digestive system disease death
K28	Gastrojejunal ulcer, unsp as acute or chr, w/o hemor or perf	Gastrojejunal ulcer	K28	Gastrojejunal ulcer	Digestive system disease	DSSD	Digestive system disease death
K29	Gastroduodenitis, with bleeding	Gastritis and duodenitis	K29	Gastritis and duodenitis	Digestive system disease	DSSD	Digestive system disease death
K30	Functional dyspepsia	Functional dyspepsia	K30	Functional dyspepsia	Digestive system disease	DSSD	Digestive system disease death
K31	Disease of stomach and duodenum	Other diseases of stomach and duodenum	K31	Disease of stomach and duodenum	Digestive system disease	DSSD	Digestive system disease death
K35	Other acute appendicitis	Acute appendicitis	K35	Appendicitis	Digestive system disease	DSSD	Digestive system disease death
K36	Other appendicitis	Other appendicitis	K35	Appendicitis	Digestive system disease	DSSD	Digestive system disease death
K37	appendicitis	Unspecified appendicitis	K35	Appendicitis	Digestive system disease	DSSD	Digestive system disease death
K38	Disease of appendix	Other diseases of appendix	K38	Disease of appendix	Digestive system disease	DSSD	Digestive system disease death
K40	Unilateral inguinal hernia, w/o obst or gangrene, recurrent	Inguinal hernia	K40	Inguinal hernia	Digestive system disease	DSSD	Digestive system disease death
K41	Unilateral femoral hernia, w/o obst or gangrene, recurrent	Femoral hernia	K41	Femoral hernia	Digestive system disease	DSSD	Digestive system disease death
K42	Umbilical hernia without obstruction or gangrene	Umbilical hernia	K42	Umbilical hernia	Digestive system disease	DSSD	Digestive system disease death
K43	Ventral hernia without obstruction or gangrene	Ventral hernia	K43	Ventral hernia	Digestive system disease	DSSD	Digestive system disease death
K44	Diaphragmatic hernia without obstruction or gangrene	Diaphragmatic hernia	K44	Diaphragmatic hernia	Digestive system disease	DSSD	Digestive system disease death
K45	Oth abdominal hernia without obstruction or gangrene	Other abdominal hernia	K45	Other abdominal hernia	Digestive system disease	DSSD	Digestive system disease death
K46	abdominal hernia without obstruction or gangrene	Unspecified abdominal hernia	K46	Unspecified abdominal hernia	Digestive system disease	DSSD	Digestive system disease death
K50	Crohn's disease, with complications	Crohn disease [regional enteritis]	K50	Inflammatory bowel disease	Digestive system disease	DSSD	Digestive system disease death
K51	Ulcerative colitis, unsp with complications	Ulcerative colitis	K50	Inflammatory bowel disease	Digestive system disease	DSSD	Digestive system disease death
K52	Noninfective gastroenteritis and colitis	Other noninfective gastroenteritis and colitis	K52	Noninfective gastroenteritis and colitis	Digestive system disease	DSSD	Digestive system disease death
K55	Vascular disorder of intestine	Vascular disorders of intestine	K55	Vascular disorder of intestine	Digestive system disease	DSSD	Digestive system disease death
K56	Ileus	Paralytic ileus and intestinal obstruction without hernia	K56	Ileus	Digestive system disease	DSSD	Digestive system disease death
K57	Dvtrcli of intest, part unsp, w/o perf or abscess w bleeding	Diverticular disease of intestine	K57	Diverticular disease of intestine	Digestive system disease	DSSD	Digestive system disease death
K58	Irritable bowel syndrome without diarrhea	Irritable bowel syndrome	K58	Irritable bowel syndrome	Digestive system disease	DSSD	Digestive system disease death
K59	Functional intestinal disorder	Other functional intestinal disorders	K59	Other functional intestinal disorders	Digestive system disease	DSSD	Digestive system disease death
K60	Fissure and fistula of the anal and rectal regions	Fissure and fistula of anal and rectal regions	K60	Fissure and fistula of the anal and rectal regions	Digestive system disease	DSSD	Digestive system disease death
K61	Intrasphincteric abscess	Abscess of anal and rectal regions	K61	Intrasphincteric abscess	Digestive system disease	DSSD	Digestive system disease death
K62	Disease of anus and rectum	Other diseases of anus and rectum	K62	Other diseases of anus and rectum	Digestive system disease	DSSD	Digestive system disease death
K63	Disease of intestine	Other diseases of intestine	K63	Other diseases of intestine	Digestive system disease	DSSD	Digestive system disease death
K64	hemorrhoids	Haemorrhoids and perianal venous thrombosis	K64	Haemorrhoids and perianal venous thrombosis	Digestive system disease	DSSD	Digestive system disease death
K65	Peritonitis	Peritonitis	K65	Peritonitis	Digestive system disease	DSSD	Digestive system disease death
K66	Disorder of peritoneum	Other disorders of peritoneum	K66	Other disorders of peritoneum	Digestive system disease	DSSD	Digestive system disease death
K67	Disorders of peritoneum in infectious diseases classd elswhr	Disorders of peritoneum in infectious diseases classified elsewhere	K67	Disorders of peritoneum in infectious diseases classd elswhr	Digestive system disease	DSSD	Digestive system disease death
K70	Alcoholic liver disease	Alcoholic liver disease	K70	Alcoholic liver disease	Digestive system disease	DSSD	Digestive system disease death
K71	Toxic liver disease	Toxic liver disease	K71	Toxic liver disease	Digestive system disease	DSSD	Digestive system disease death
K72	Hepatic failure, not elsewhere specified	Hepatic failure, not elsewhere classified	K72	Hepatic failure, not elsewhere specified	Digestive system disease	DSSD	Digestive system disease death
K73	Chronic hepatitis	Chronic hepatitis, not elsewhere classified	K73	Chronic hepatitis	Digestive system disease	DSSD	Digestive system disease death
K74	Other cirrhosis of liver	Fibrosis and cirrhosis of liver	K74	Other cirrhosis of liver	Digestive system disease	DSSD	Digestive system disease death
K75	Inflammatory liver disease	Other inflammatory liver diseases	K75	Inflammatory liver disease	Digestive system disease	DSSD	Digestive system disease death
K76	Liver disease	Other diseases of liver	K76	Other diseases of liver	Digestive system disease	DSSD	Digestive system disease death
K77	Liver disorders in diseases classified elsewhere	Liver disorders in diseases classified elsewhere	K77	Liver disorders in diseases classified elsewhere	Digestive system disease	DSSD	Digestive system disease death
K80	Other cholelithiasis with obstruction	Cholelithiasis	K80	Cholelithiasis	Digestive system disease	DSSD	Digestive system disease death
K81	Cholecystitis	Cholecystitis	K81	Cholecystitis	Digestive system disease	DSSD	Digestive system disease death
K82	Disease of gallbladder	Other diseases of gallbladder	K82	Disease of gallbladder and biliary tract	Digestive system disease	DSSD	Digestive system disease death
K83	Disease of biliary tract	Other diseases of biliary tract	K82	Disease of gallbladder and biliary tract	Digestive system disease	DSSD	Digestive system disease death
K85	Acute pancreatitis with infected necrosis	Acute pancreatitis	K85	Acute pancreatitis with infected necrosis	Digestive system disease	DSSD	Digestive system disease death
K86	Disease of pancreas	Other diseases of pancreas	K86	Disease of pancreas	Digestive system disease	DSSD	Digestive system disease death
K87	Disord of GB, biliary trac and pancreas in dis classd elswhr	Disorders of gallbladder, biliary tract and pancreas in diseases classified elsewhere	K87	Disord of GB, biliary trac and pancreas in dis classd elswhr	Digestive system disease	DSSD	Digestive system disease death
K90	Intestinal malabsorption	Intestinal malabsorption	K90	Intestinal malabsorption	Digestive system disease	DSSD	Digestive system disease death
K91	Oth postprocedural complications and disorders of dgstv sys	Postprocedural disorders of digestive system, not elsewhere classified	K91	Oth postprocedural complications and disorders of dgstv sys	Digestive system disease	DSSD	Digestive system disease death
K92	Other disease of digestive system	Other diseases of digestive system	K92	Other disease of digestive system	Digestive system disease	DSSD	Digestive system disease death
K93	Disorders of other digestive organs in diseases classified elsewhere	Disorders of other digestive organs in diseases classified elsewhere	K93	Disorders of other digestive organs in diseases classified elsewhere	Digestive system disease	DSSD	Digestive system disease death
L00	Staphylococcal scalded skin syndrome	Staphylococcal scalded skin syndrome	L01	Skin and subcutaneous infections	Skin and subcutaneous disease	SSDD	Skin and subcutaneous disease death
L01	Impetiginization of other dermatoses	Impetigo	L01	Skin and subcutaneous infections	Skin and subcutaneous disease	SSDD	Skin and subcutaneous disease death
L02	Carbuncle	Cutaneous abscess, furuncle and carbuncle	L01	Skin and subcutaneous infections	Skin and subcutaneous disease	SSDD	Skin and subcutaneous disease death
L03	Acute lymphangitis	Cellulitis	L01	Skin and subcutaneous infections	Skin and subcutaneous disease	SSDD	Skin and subcutaneous disease death
L04	Acute lymphadenitis	Acute lymphadenitis	L01	Skin and subcutaneous infections	Skin and subcutaneous disease	SSDD	Skin and subcutaneous disease death
L05	Pilonidal sinus without abscess	Pilonidal cyst	L01	Skin and subcutaneous infections	Skin and subcutaneous disease	SSDD	Skin and subcutaneous disease death
L08	Local infection of the skin and subcutaneous tissue, unsp	Other local infections of skin and subcutaneous tissue	L01	Skin and subcutaneous infections	Skin and subcutaneous disease	SSDD	Skin and subcutaneous disease death
L10	Pemphigus	Pemphigus	L10	Bullous disorders	Skin and subcutaneous disease	SSDD	Skin and subcutaneous disease death
L11	Acantholytic disorder	Other acantholytic disorders	L10	Bullous disorders	Skin and subcutaneous disease	SSDD	Skin and subcutaneous disease death
L12	Pemphigoid	Pemphigoid	L10	Bullous disorders	Skin and subcutaneous disease	SSDD	Skin and subcutaneous disease death
L13	Bullous disorder	Other bullous disorders	L10	Bullous disorders	Skin and subcutaneous disease	SSDD	Skin and subcutaneous disease death
L14	Bullous disorders in diseases classified elsewhere	Bullous disorders in diseases classified elsewhere	L10	Bullous disorders	Skin and subcutaneous disease	SSDD	Skin and subcutaneous disease death
L20	Atopic dermatitis	Atopic dermatitis	L20	Dermatitis	Skin and subcutaneous disease	SSDD	Skin and subcutaneous disease death
L21	Seborrheic dermatitis	Seborrhoeic dermatitis	L20	Dermatitis	Skin and subcutaneous disease	SSDD	Skin and subcutaneous disease death
L22	Diaper dermatitis	Diaper [napkin] dermatitis	L20	Dermatitis	Skin and subcutaneous disease	SSDD	Skin and subcutaneous disease death
L23	Allergic contact dermatitis cause	Allergic contact dermatitis	L20	Dermatitis	Skin and subcutaneous disease	SSDD	Skin and subcutaneous disease death
L24	Irritant contact dermatitis cause	Irritant contact dermatitis	L20	Dermatitis	Skin and subcutaneous disease	SSDD	Skin and subcutaneous disease death
L25	contact dermatitis cause	Unspecified contact dermatitis	L20	Dermatitis	Skin and subcutaneous disease	SSDD	Skin and subcutaneous disease death
L26	Exfoliative dermatitis	Exfoliative dermatitis	L20	Dermatitis	Skin and subcutaneous disease	SSDD	Skin and subcutaneous disease death
L27	Dermatitis due to substance taken internally	Dermatitis due to substances taken internally	L20	Dermatitis	Skin and subcutaneous disease	SSDD	Skin and subcutaneous disease death
L28	Other prurigo	Lichen simplex chronicus and prurigo	L20	Dermatitis	Skin and subcutaneous disease	SSDD	Skin and subcutaneous disease death
L29	Pruritus	Pruritus	L20	Dermatitis	Skin and subcutaneous disease	SSDD	Skin and subcutaneous disease death
L30	Dermatitis	Other dermatitis	L20	Dermatitis	Skin and subcutaneous disease	SSDD	Skin and subcutaneous disease death
L40	Psoriasis	Psoriasis	L40	Papulosquamous disorders	Skin and subcutaneous disease	SSDD	Skin and subcutaneous disease death
L41	Parapsoriasis	Parapsoriasis	L40	Papulosquamous disorders	Skin and subcutaneous disease	SSDD	Skin and subcutaneous disease death
L42	Pityriasis rosea	Pityriasis rosea	L40	Papulosquamous disorders	Skin and subcutaneous disease	SSDD	Skin and subcutaneous disease death
L43	Lichen planus	Lichen planus	L40	Papulosquamous disorders	Skin and subcutaneous disease	SSDD	Skin and subcutaneous disease death
L44	Papulosquamous disorder	Other papulosquamous disorders	L40	Papulosquamous disorders	Skin and subcutaneous disease	SSDD	Skin and subcutaneous disease death
L45	Papulosquamous disorders in diseases classified elsewhere	Papulosquamous disorders in diseases classified elsewhere	L40	Papulosquamous disorders	Skin and subcutaneous disease	SSDD	Skin and subcutaneous disease death
L50	Urticaria	Urticaria	L50	Urticaria	Skin and subcutaneous disease	SSDD	Skin and subcutaneous disease death
L51	Erythema multiforme	Erythema multiforme	L51	Erythema	Skin and subcutaneous disease	SSDD	Skin and subcutaneous disease death
L52	Erythema nodosum	Erythema nodosum	L51	Erythema	Skin and subcutaneous disease	SSDD	Skin and subcutaneous disease death
L53	Erythematous condition	Other erythematous conditions	L51	Erythema	Skin and subcutaneous disease	SSDD	Skin and subcutaneous disease death
L54	Erythema in diseases classified elsewhere	Erythema in diseases classified elsewhere	L51	Erythema	Skin and subcutaneous disease	SSDD	Skin and subcutaneous disease death
L55	Sunburn	Sunburn	L59	Radiation-related disorders of the skin and subcutaneous tissue	Skin and subcutaneous disease	SSDD	Skin and subcutaneous disease death
L56	Acute skin change due to ultraviolet radiation	Other acute skin changes due to ultraviolet radiation	L59	Radiation-related disorders of the skin and subcutaneous tissue	Skin and subcutaneous disease	SSDD	Skin and subcutaneous disease death
L57	Skin changes due to chr expsr to nonionizing radiation	Skin changes due to chronic exposure to nonionizing radiation	L59	Radiation-related disorders of the skin and subcutaneous tissue	Skin and subcutaneous disease	SSDD	Skin and subcutaneous disease death
L58	Radiodermatitis	Radiodermatitis	L59	Radiation-related disorders of the skin and subcutaneous tissue	Skin and subcutaneous disease	SSDD	Skin and subcutaneous disease death
L59	Disorder of the skin, subcu related to radiation	Other disorders of skin and subcutaneous tissue related to radiation	L59	Radiation-related disorders of the skin and subcutaneous tissue	Skin and subcutaneous disease	SSDD	Skin and subcutaneous disease death
L60	Nail disorder	Nail disorders	L60	Nail disorders	Skin and subcutaneous disease	SSDD	Skin and subcutaneous disease death
L62	Nail disorders in diseases classified elsewhere	Nail disorders in diseases classified elsewhere	L60	Nail disorders	Skin and subcutaneous disease	SSDD	Skin and subcutaneous disease death
L63	Alopecia areata	Alopecia areata	L63	Alopecia	Skin and subcutaneous disease	SSDD	Skin and subcutaneous disease death
L64	Androgenic alopecia	Androgenic alopecia	L63	Alopecia	Skin and subcutaneous disease	SSDD	Skin and subcutaneous disease death
L65	Nonscarring hair loss	Other nonscarring hair loss	L63	Alopecia	Skin and subcutaneous disease	SSDD	Skin and subcutaneous disease death
L66	Cicatricial alopecia	Cicatricial alopecia [scarring hair loss]	L63	Alopecia	Skin and subcutaneous disease	SSDD	Skin and subcutaneous disease death
L67	Hair color and hair shaft abnormality	Hair colour and hair shaft abnormalities	L67	Hair color and hair shaft abnormality	Skin and subcutaneous disease	SSDD	Skin and subcutaneous disease death
L68	Hypertrichosis	Hypertrichosis	L68	Hypertrichosis	Skin and subcutaneous disease	SSDD	Skin and subcutaneous disease death
L70	Acne	Acne	L70	Acne	Skin and subcutaneous disease	SSDD	Skin and subcutaneous disease death
L71	Rosacea	Rosacea	L71	Rosacea	Skin and subcutaneous disease	SSDD	Skin and subcutaneous disease death
L72	Follicular cyst of the skin and subcutaneous tissue	Follicular cysts of skin and subcutaneous tissue	L72	Follicular cyst of the skin and subcutaneous tissue	Skin and subcutaneous disease	SSDD	Skin and subcutaneous disease death
L73	Follicular disorder	Other follicular disorders	L73	Follicular disorders	Skin and subcutaneous disease	SSDD	Skin and subcutaneous disease death
L74	Eccrine sweat disorder	Eccrine sweat disorders	L74	Sweat disorder	Skin and subcutaneous disease	SSDD	Skin and subcutaneous disease death
L75	Apocrine sweat disorder	Apocrine sweat disorders	L74	Sweat disorder	Skin and subcutaneous disease	SSDD	Skin and subcutaneous disease death
L80	Vitiligo	Vitiligo	L80	Vitiligo	Skin and subcutaneous disease	SSDD	Skin and subcutaneous disease death
L81	Disorder of pigmentation	Other disorders of pigmentation	L81	Disorder of pigmentation	Skin and subcutaneous disease	SSDD	Skin and subcutaneous disease death
L82	Other seborrheic keratosis	Seborrhoeic keratosis	L82	Other seborrheic keratosis	Skin and subcutaneous disease	SSDD	Skin and subcutaneous disease death
L83	Acanthosis nigricans	Acanthosis nigricans	L83	Acanthosis nigricans	Skin and subcutaneous disease	SSDD	Skin and subcutaneous disease death
L84	Corns and callosities	Corns and callosities	L84	Corns and callosities	Skin and subcutaneous disease	SSDD	Skin and subcutaneous disease death
L85	Epidermal thickening	Other epidermal thickening	L85	Epidermal thickening	Skin and subcutaneous disease	SSDD	Skin and subcutaneous disease death
L86	Keratoderma in diseases classified elsewhere	Keratoderma in diseases classified elsewhere	L86	Keratoderma in diseases classified elsewhere	Skin and subcutaneous disease	SSDD	Skin and subcutaneous disease death
L87	Transepidermal elimination disorder	Transepidermal elimination disorders	L87	Transepidermal elimination disorder	Skin and subcutaneous disease	SSDD	Skin and subcutaneous disease death
L88	Pyoderma gangrenosum	Pyoderma gangrenosum	L88	Pyoderma gangrenosum	Skin and subcutaneous disease	SSDD	Skin and subcutaneous disease death
L89	Pressure ulcer	Decubitus ulcer and pressure area	L89	Pressure ulcer	Skin and subcutaneous disease	SSDD	Skin and subcutaneous disease death
L90	Atrophic skin diseases	Atrophic disorders of skin	L90	Atrophic skin diseases	Skin and subcutaneous disease	SSDD	Skin and subcutaneous disease death
L91	Hypertrophic skin diseases	Hypertrophic disorders of skin	L91	Hypertrophic skin diseases	Skin and subcutaneous disease	SSDD	Skin and subcutaneous disease death
L92	Granulomatous disorder of the skin	Granulomatous disorders of skin and subcutaneous tissue	L92	Granulomatous disorder of the skin	Skin and subcutaneous disease	SSDD	Skin and subcutaneous disease death
L93	Other local lupus erythematosus	Lupus erythematosus	L93	Other local lupus erythematosus	Skin and subcutaneous disease	SSDD	Skin and subcutaneous disease death
L94	Localized connective tissue disorder	Other localized connective tissue disorders	L94	Localized connective tissue disorder	Skin and subcutaneous disease	SSDD	Skin and subcutaneous disease death
L95	Vasculitis limited to the skin	Vasculitis limited to skin, not elsewhere classified	L95	Vasculitis limited to the skin	Skin and subcutaneous disease	SSDD	Skin and subcutaneous disease death
L97	Non-prs chronic ulc unsp prt of l low leg w unsp severity	Ulcer of lower limb	L97	Ulcer of lower limb	Skin and subcutaneous disease	SSDD	Skin and subcutaneous disease death
L98	Disorder of the skin and subcutaneous tissue	Other disorders of skin and subcutaneous tissue, not elsewhere classified	L98	Disorder of the skin and subcutaneous tissue	Skin and subcutaneous disease	SSDD	Skin and subcutaneous disease death
L99	Oth disorders of skin, subcu in diseases classd elswhr	Other disorders of skin and subcutaneous tissue in diseases classified elsewhere	L99	Oth disorders of skin, subcu in diseases classd elswhr	Skin and subcutaneous disease	SSDD	Skin and subcutaneous disease death
M00	Pyogenic arthritis	Pyogenic arthritis	M00	Infectious arthropathies	Musculoskeletal and connective tissue disease	MCDD	Musculoskeletal and connective tissue disease death
M01	Dir infct of mult joints in infec/parastc dis classd elswhr	Direct infections of joint in infectious and parasitic diseases classified elsewhere	M00	Infectious arthropathies	Musculoskeletal and connective tissue disease	MCDD	Musculoskeletal and connective tissue disease death
M02	Reactive arthropathy	Reactive arthropathies	M00	Infectious arthropathies	Musculoskeletal and connective tissue disease	MCDD	Musculoskeletal and connective tissue disease death
M03	Postinfective and reactive arthropathies in diseases classified elsewhere	Postinfective and reactive arthropathies in diseases classified elsewhere	M00	Infectious arthropathies	Musculoskeletal and connective tissue disease	MCDD	Musculoskeletal and connective tissue disease death
M05	Rheumatoid arthritis with rheumatoid factor	Seropositive rheumatoid arthritis	M05	Autoimmune arthritis	Musculoskeletal and connective tissue disease	MCDD	Musculoskeletal and connective tissue disease death
M06	Rheumatoid arthritis	Other rheumatoid arthritis	M05	Autoimmune arthritis	Musculoskeletal and connective tissue disease	MCDD	Musculoskeletal and connective tissue disease death
M07	Enteropathic arthropathies, multiple sites	Psoriatic and enteropathic arthropathies	M05	Autoimmune arthritis	Musculoskeletal and connective tissue disease	MCDD	Musculoskeletal and connective tissue disease death
M08	Juvenile arthritis, multiple sites	Juvenile arthritis	M05	Autoimmune arthritis	Musculoskeletal and connective tissue disease	MCDD	Musculoskeletal and connective tissue disease death
M09	Juvenile arthritis in diseases classified elsewhere	Juvenile arthritis in diseases classified elsewhere	M05	Autoimmune arthritis	Musculoskeletal and connective tissue disease	MCDD	Musculoskeletal and connective tissue disease death
M10	Gout	Gout	M10	Other inflammatory arthritis	Musculoskeletal and connective tissue disease	MCDD	Musculoskeletal and connective tissue disease death
M11	Crystal arthropathy	Other crystal arthropathies	M10	Other inflammatory arthritis	Musculoskeletal and connective tissue disease	MCDD	Musculoskeletal and connective tissue disease death
M12	Arthropathy	Other specific arthropathies	M10	Other inflammatory arthritis	Musculoskeletal and connective tissue disease	MCDD	Musculoskeletal and connective tissue disease death
M13	Other specified arthritis, multiple sites	Other arthritis	M10	Other inflammatory arthritis	Musculoskeletal and connective tissue disease	MCDD	Musculoskeletal and connective tissue disease death
M14	Arthropathies in oth diseases classd elswhr, multiple sites	Arthropathies in other diseases classified elsewhere	M10	Other inflammatory arthritis	Musculoskeletal and connective tissue disease	MCDD	Musculoskeletal and connective tissue disease death
M15	Polyosteoarthritis	Polyarthrosis	M15	Osteoarthritis	Musculoskeletal and connective tissue disease	MCDD	Musculoskeletal and connective tissue disease death
M16	Osteoarthrosis of hip	Coxarthrosis [arthrosis of hip]	M15	Osteoarthritis	Musculoskeletal and connective tissue disease	MCDD	Musculoskeletal and connective tissue disease death
M17	Osteoarthrosis of knee	Gonarthrosis [arthrosis of knee]	M15	Osteoarthritis	Musculoskeletal and connective tissue disease	MCDD	Musculoskeletal and connective tissue disease death
M18	Osteoarthrosis of first carpometacarpal joint	Arthrosis of first carpometacarpal joint	M15	Osteoarthritis	Musculoskeletal and connective tissue disease	MCDD	Musculoskeletal and connective tissue disease death
M19	Secondary osteoarthrosis site	Other arthrosis	M15	Osteoarthritis	Musculoskeletal and connective tissue disease	MCDD	Musculoskeletal and connective tissue disease death
M20	Acquired deformities of fingers and toes	Acquired deformities of fingers and toes	M20	Other joint disorders	Musculoskeletal and connective tissue disease	MCDD	Musculoskeletal and connective tissue disease death
M21	Other acquired deformities of limbs	Other acquired deformities of limbs	M20	Other joint disorders	Musculoskeletal and connective tissue disease	MCDD	Musculoskeletal and connective tissue disease death
M22	Disorders of patella	Disorders of patella	M20	Other joint disorders	Musculoskeletal and connective tissue disease	MCDD	Musculoskeletal and connective tissue disease death
M23	Internal derangement of knee	Internal derangement of knee	M20	Other joint disorders	Musculoskeletal and connective tissue disease	MCDD	Musculoskeletal and connective tissue disease death
M24	Joint derangement	Other specific joint derangements	M20	Other joint disorders	Musculoskeletal and connective tissue disease	MCDD	Musculoskeletal and connective tissue disease death
M25	Joint disorder	Other joint disorders, not elsewhere classified	M20	Other joint disorders	Musculoskeletal and connective tissue disease	MCDD	Musculoskeletal and connective tissue disease death
M30	Other conditions related to polyarteritis nodosa	Polyarteritis nodosa and related conditions	M30	Systemic connective tissue disorders	Musculoskeletal and connective tissue disease	MCDD	Musculoskeletal and connective tissue disease death
M31	Necrotizing vasculopathy	Other necrotizing vasculopathies	M30	Systemic connective tissue disorders	Musculoskeletal and connective tissue disease	MCDD	Musculoskeletal and connective tissue disease death
M32	Systemic lupus erythematosus	Systemic lupus erythematosus	M30	Systemic connective tissue disorders	Musculoskeletal and connective tissue disease	MCDD	Musculoskeletal and connective tissue disease death
M33	Dermatopolymyositis, unsp with other organ involvement	Dermatopolymyositis	M30	Systemic connective tissue disorders	Musculoskeletal and connective tissue disease	MCDD	Musculoskeletal and connective tissue disease death
M34	Systemic sclerosis	Systemic sclerosis	M30	Systemic connective tissue disorders	Musculoskeletal and connective tissue disease	MCDD	Musculoskeletal and connective tissue disease death
M35	Systemic involvement of connective tissue	Other systemic involvement of connective tissue	M30	Systemic connective tissue disorders	Musculoskeletal and connective tissue disease	MCDD	Musculoskeletal and connective tissue disease death
M36	Systemic disord of conn tiss in oth diseases classd elswhr	Systemic disorders of connective tissue in diseases classified elsewhere	M30	Systemic connective tissue disorders	Musculoskeletal and connective tissue disease	MCDD	Musculoskeletal and connective tissue disease death
M40	Lordosis, lumbosacral region	Kyphosis and lordosis	M40	Deforming dorsopathies	Musculoskeletal and connective tissue disease	MCDD	Musculoskeletal and connective tissue disease death
M41	Scoliosis	Scoliosis	M40	Deforming dorsopathies	Musculoskeletal and connective tissue disease	MCDD	Musculoskeletal and connective tissue disease death
M42	Spinal osteochondrosis	Spinal osteochondrosis	M40	Deforming dorsopathies	Musculoskeletal and connective tissue disease	MCDD	Musculoskeletal and connective tissue disease death
M43	Deforming dorsopathy	Other deforming dorsopathies	M40	Deforming dorsopathies	Musculoskeletal and connective tissue disease	MCDD	Musculoskeletal and connective tissue disease death
M45	Ankylosing spondylitis s in spine	Ankylosing spondylitis	M45	Ankylosing spondylitis	Musculoskeletal and connective tissue disease	MCDD	Musculoskeletal and connective tissue disease death
M46	Unsp inflammatory spondylopathy, multiple sites in spine	Other inflammatory spondylopathies	M46	Other inflammatory spondylopathies	Musculoskeletal and connective tissue disease	MCDD	Musculoskeletal and connective tissue disease death
M47	Spondylosis	Spondylosis	M47	Spondylosis	Musculoskeletal and connective tissue disease	MCDD	Musculoskeletal and connective tissue disease death
M48	Spondylopathy	Other spondylopathies	M48	Spondylopathy	Musculoskeletal and connective tissue disease	MCDD	Musculoskeletal and connective tissue disease death
M49	Spond in diseases classd elswhr, multiple sites in spine	Spondylopathies in diseases classified elsewhere	M49	Spondylopathies in diseases classified elsewhere	Musculoskeletal and connective tissue disease	MCDD	Musculoskeletal and connective tissue disease death
M50	Cervical disc disorder, cervicothoracic region	Cervical disc disorders	M50	Cervical disc disorders	Musculoskeletal and connective tissue disease	MCDD	Musculoskeletal and connective tissue disease death
M51	Unsp thoracic, thoracolum and lumbosacr intvrt disc disorder	Other intervertebral disc disorders	M51	Other intervertebral disc disorders	Musculoskeletal and connective tissue disease	MCDD	Musculoskeletal and connective tissue disease death
M53	Dorsopathy	Other dorsopathies, not elsewhere classified	M53	Other dorsopathies, not elsewhere classified	Musculoskeletal and connective tissue disease	MCDD	Musculoskeletal and connective tissue disease death
M54	Dorsalgia	Dorsalgia	M54	Dorsalgia	Musculoskeletal and connective tissue disease	MCDD	Musculoskeletal and connective tissue disease death
M60	Myositis	Myositis	M60	Disorders of muscles	Musculoskeletal and connective tissue disease	MCDD	Musculoskeletal and connective tissue disease death
M61	Calcification and ossification of muscle	Calcification and ossification of muscle	M60	Disorders of muscles	Musculoskeletal and connective tissue disease	MCDD	Musculoskeletal and connective tissue disease death
M62	Disorder of muscle	Other disorders of muscle	M60	Disorders of muscles	Musculoskeletal and connective tissue disease	MCDD	Musculoskeletal and connective tissue disease death
M63	Disord of muscle in diseases classd elswhr, multiple sites	Disorders of muscle in diseases classified elsewhere	M60	Disorders of muscles	Musculoskeletal and connective tissue disease	MCDD	Musculoskeletal and connective tissue disease death
M65	Synovitis and tenosynovitis	Synovitis and tenosynovitis	M65	Disorders of synovium and tendons	Musculoskeletal and connective tissue disease	MCDD	Musculoskeletal and connective tissue disease death
M66	Spontaneous rupture of tendon	Spontaneous rupture of synovium and tendon	M65	Disorders of synovium and tendons	Musculoskeletal and connective tissue disease	MCDD	Musculoskeletal and connective tissue disease death
M67	disorder of synovium and tendon, multiple sites	Other disorders of synovium and tendon	M65	Disorders of synovium and tendons	Musculoskeletal and connective tissue disease	MCDD	Musculoskeletal and connective tissue disease death
M68	Disorders of synovium and tendon in diseases classified elsewhere	Disorders of synovium and tendon in diseases classified elsewhere	M65	Disorders of synovium and tendons	Musculoskeletal and connective tissue disease	MCDD	Musculoskeletal and connective tissue disease death
M70	Unsp soft tissue disord related to use/pressure mult sites	Soft tissue disorders related to use, overuse and pressure	M70	Unspecified soft tissue disorders related to use/pressure	Musculoskeletal and connective tissue disease	MCDD	Musculoskeletal and connective tissue disease death
M71	Bursopathy	Other bursopathies	M71	Bursopathy	Musculoskeletal and connective tissue disease	MCDD	Musculoskeletal and connective tissue disease death
M72	Fibroblastic disorder	Fibroblastic disorders	M72	Fibroblastic disorder	Musculoskeletal and connective tissue disease	MCDD	Musculoskeletal and connective tissue disease death
M73	Soft tissue disorders in diseases classified elsewhere	Soft tissue disorders in diseases classified elsewhere	M73	Soft tissue disorders in diseases classified elsewhere	Musculoskeletal and connective tissue disease	MCDD	Musculoskeletal and connective tissue disease death
M75	Shoulder lesion	Shoulder lesions	M75	Shoulder lesion	Musculoskeletal and connective tissue disease	MCDD	Musculoskeletal and connective tissue disease death
M76	enthesopathy, lower limb, excluding foot	Enthesopathies of lower limb, excluding foot	M77	Enthesopathy	Musculoskeletal and connective tissue disease	MCDD	Musculoskeletal and connective tissue disease death
M77	Enthesopathy	Other enthesopathies	M77	Enthesopathy	Musculoskeletal and connective tissue disease	MCDD	Musculoskeletal and connective tissue disease death
M79	Myalgia and Pain in limb	Other soft tissue disorders, not elsewhere classified	M79	Other soft tissue disorders, not elsewhere classified	Musculoskeletal and connective tissue disease	MCDD	Musculoskeletal and connective tissue disease death
M80	Oth osteopor w current path fracture, vertebra(e), sequela	Osteoporosis with pathological fracture	M80	Osteoporosis	Musculoskeletal and connective tissue disease	MCDD	Musculoskeletal and connective tissue disease death
M81	Other osteoporosis without current pathological fracture	Osteoporosis without pathological fracture	M80	Osteoporosis	Musculoskeletal and connective tissue disease	MCDD	Musculoskeletal and connective tissue disease death
M82	Other osteoporosis without current pathological fracture	Osteoporosis in diseases classified elsewhere	M80	Osteoporosis	Musculoskeletal and connective tissue disease	MCDD	Musculoskeletal and connective tissue disease death
M83	Adult osteomalacia	Adult osteomalacia	M83	Adult osteomalacia	Musculoskeletal and connective tissue disease	MCDD	Musculoskeletal and connective tissue disease death
M84	Disorder of continuity of bone	Disorders of continuity of bone	M84	Disorder of continuity of bone	Musculoskeletal and connective tissue disease	MCDD	Musculoskeletal and connective tissue disease death
M85	Other Disorder of bone density and structure	Other disorders of bone density and structure	M85	Other Disorders of bone density and structure	Musculoskeletal and connective tissue disease	MCDD	Musculoskeletal and connective tissue disease death
M86	Osteomyelitis	Osteomyelitis	M86	Osteomyelitis	Musculoskeletal and connective tissue disease	MCDD	Musculoskeletal and connective tissue disease death
M87	Osteonecrosis	Osteonecrosis	M87	Osteonecrosis	Musculoskeletal and connective tissue disease	MCDD	Musculoskeletal and connective tissue disease death
M88	Osteitis deformans of bone	Paget disease of bone [osteitis deformans]	M88	Osteitis deformans of bone	Musculoskeletal and connective tissue disease	MCDD	Musculoskeletal and connective tissue disease death
M89	Other Disorder of bone	Other disorders of bone	M89	Other Disorder of bone	Musculoskeletal and connective tissue disease	MCDD	Musculoskeletal and connective tissue disease death
M90	Osteopathy in diseases classified elsewhere, multiple sites	Osteopathies in diseases classified elsewhere	M90	Osteopathy	Musculoskeletal and connective tissue disease	MCDD	Musculoskeletal and connective tissue disease death
M91	Juvenile osteochondrosis of hip and pelvis	Juvenile osteochondrosis of hip and pelvis	M91	Juvenile osteochondrosis of hip and pelvis	Musculoskeletal and connective tissue disease	MCDD	Musculoskeletal and connective tissue disease death
M92	Juvenile osteochondrosis	Other juvenile osteochondrosis	M92	Juvenile osteochondrosis	Musculoskeletal and connective tissue disease	MCDD	Musculoskeletal and connective tissue disease death
M93	Osteochondropathy multiple sites	Other osteochondropathies	M93	Chondropathies	Musculoskeletal and connective tissue disease	MCDD	Musculoskeletal and connective tissue disease death
M94	Disorder of cartilage	Other disorders of cartilage	M93	Chondropathies	Musculoskeletal and connective tissue disease	MCDD	Musculoskeletal and connective tissue disease death
M95	Acquired deformity of musculoskeletal system	Other acquired deformities of musculoskeletal system and connective tissue	M95	Acquired deformity of musculoskeletal system	Musculoskeletal and connective tissue disease	MCDD	Musculoskeletal and connective tissue disease death
M96	Oth intraop and postproc comp and disorders of the ms sys	Postprocedural musculoskeletal disorders, not elsewhere classified	M96	Oth intraop and postproc comp and disorders of the ms sys	Musculoskeletal and connective tissue disease	MCDD	Musculoskeletal and connective tissue disease death
M99	Biomechanical lesion	Biomechanical lesions, not elsewhere classified	M99	Biomechanical lesion	Musculoskeletal and connective tissue disease	MCDD	Musculoskeletal and connective tissue disease death
N00	Acute nephritic syndrome	Acute nephritic syndrome	N08	Glomerular disorders	Genitourinary system disease	GSDD	Genitourinary system disease death
N01	Rapidly progr nephritic syndrome	Rapidly progressive nephritic syndrome	N08	Glomerular disorders	Genitourinary system disease	GSDD	Genitourinary system disease death
N02	Recurrent and perst hematuria	Recurrent and persistent haematuria	N08	Glomerular disorders	Genitourinary system disease	GSDD	Genitourinary system disease death
N03	Chronic nephritic syndrome	Chronic nephritic syndrome	N08	Glomerular disorders	Genitourinary system disease	GSDD	Genitourinary system disease death
N04	Nephrotic syndrome	Nephrotic syndrome	N08	Glomerular disorders	Genitourinary system disease	GSDD	Genitourinary system disease death
N05	Unsp nephritic syndrome	Unspecified nephritic syndrome	N08	Glomerular disorders	Genitourinary system disease	GSDD	Genitourinary system disease death
N06	Isolated proteinuria	Isolated proteinuria with specified morphological lesion	N08	Glomerular disorders	Genitourinary system disease	GSDD	Genitourinary system disease death
N07	Hereditary nephropathy	Hereditary nephropathy, not elsewhere classified	N08	Glomerular disorders	Genitourinary system disease	GSDD	Genitourinary system disease death
N08	Glomerular disorders in diseases classified elsewhere	Glomerular disorders in diseases classified elsewhere	N08	Glomerular disorders	Genitourinary system disease	GSDD	Genitourinary system disease death
N10	Acute pyelonephritis	Acute tubulo-interstitial nephritis	N10	Acute tubulo-interstitial nephritis	Genitourinary system disease	GSDD	Genitourinary system disease death
N11	Chronic tubulo-interstitial nephritis	Chronic tubulo-interstitial nephritis	N11	Renal tubulo-interstitial diseases	Genitourinary system disease	GSDD	Genitourinary system disease death
N12	Tubulo-interstitial nephritis, not spcf as acute or chronic	Tubulo-interstitial nephritis, not specified as acute or chronic	N11	Renal tubulo-interstitial diseases	Genitourinary system disease	GSDD	Genitourinary system disease death
N13	Obstructive and reflux uropathy	Obstructive and reflux uropathy	N13	Obstructive and reflux uropathy	Genitourinary system disease	GSDD	Genitourinary system disease death
N14	Toxic nephropathy, not elsewhere classified	Drug- and heavy-metal-induced tubulo-interstitial and tubular conditions	N11	Renal tubulo-interstitial diseases	Genitourinary system disease	GSDD	Genitourinary system disease death
N15	Renal tubulo-interstitial disease	Other renal tubulo-interstitial diseases	N11	Renal tubulo-interstitial diseases	Genitourinary system disease	GSDD	Genitourinary system disease death
N16	Renal tubulo-interstitial disord in diseases classd elswhr	Renal tubulo-interstitial disorders in diseases classified elsewhere	N11	Renal tubulo-interstitial diseases	Genitourinary system disease	GSDD	Genitourinary system disease death
N17	Acute kidney failure	Acute renal failure	N17	Acute renal failure	Genitourinary system disease	GSDD	Genitourinary system disease death
N18	Chronic kidney disease	Chronic kidney disease	N18	Chronic kidney disease	Genitourinary system disease	GSDD	Genitourinary system disease death
N19	Unspecified kidney failure	Unspecified kidney failure	N19	Unspecified kidney failure	Genitourinary system disease	GSDD	Genitourinary system disease death
N20	Urinary calculus	Calculus of kidney and ureter	N20	Urolithiasis	Genitourinary system disease	GSDD	Genitourinary system disease death
N21	Calculus of lower urinary tract	Calculus of lower urinary tract	N20	Urolithiasis	Genitourinary system disease	GSDD	Genitourinary system disease death
N22	Calculus of urinary tract in diseases classified elsewhere	Calculus of urinary tract in diseases classified elsewhere	N20	Urolithiasis	Genitourinary system disease	GSDD	Genitourinary system disease death
N23	renal colic	Unspecified renal colic	N20	Urolithiasis	Genitourinary system disease	GSDD	Genitourinary system disease death
N25	Disorder rslt from impaired renal tubular function, unsp	Disorders resulting from impaired renal tubular function	N29	Other disorders of kidney and ureter	Genitourinary system disease	GSDD	Genitourinary system disease death
N26	Renal sclerosis	Unspecified contracted kidney	N29	Other disorders of kidney and ureter	Genitourinary system disease	GSDD	Genitourinary system disease death
N27	Small kidney	Small kidney of unknown cause	N29	Other disorders of kidney and ureter	Genitourinary system disease	GSDD	Genitourinary system disease death
N28	Disorder of kidney and ureter	Other disorders of kidney and ureter, not elsewhere classified	N29	Other disorders of kidney and ureter	Genitourinary system disease	GSDD	Genitourinary system disease death
N29	Oth disorders of kidney and ureter in diseases classd elswhr	Other disorders of kidney and ureter in diseases classified elsewhere	N29	Other disorders of kidney and ureter	Genitourinary system disease	GSDD	Genitourinary system disease death
N30	Cystitis with hematuria	Cystitis	N30	Cystitis	Genitourinary system disease	GSDD	Genitourinary system disease death
N31	Neuromuscular dysfunction of bladder	Neuromuscular dysfunction of bladder, not elsewhere classified	N31	Neuromuscular dysfunction of bladder	Genitourinary system disease	GSDD	Genitourinary system disease death
N32	Bladder disorder	Other disorders of bladder	N32	Bladder disorder	Genitourinary system disease	GSDD	Genitourinary system disease death
N33	Bladder disorders in diseases classified elsewhere	Bladder disorders in diseases classified elsewhere	N33	Bladder disorders in diseases classified elsewhere	Genitourinary system disease	GSDD	Genitourinary system disease death
N34	Urethral syndrome	Urethritis and urethral syndrome	N34	Urethral syndrome	Genitourinary system disease	GSDD	Genitourinary system disease death
N35	Urethral stricture	Urethral stricture	N35	Urethral stricture	Genitourinary system disease	GSDD	Genitourinary system disease death
N36	Urethral disorder	Other disorders of urethra	N36	Urethral disorder	Genitourinary system disease	GSDD	Genitourinary system disease death
N37	Urethral disorders in diseases classified elsewhere	Urethral disorders in diseases classified elsewhere	N37	Urethral disorders in diseases classified elsewhere	Genitourinary system disease	GSDD	Genitourinary system disease death
N39	Other disorder of urinary system	Other disorders of urinary system	N39	Disorders of urinary system, possibly infection	Genitourinary system disease	GSDD	Genitourinary system disease death
N40	Nodular prostate with lower urinary tract symptoms	Hyperplasia of prostate	N40	Hyperplasia of prostate	Genitourinary system disease	GSDD	Genitourinary system disease death
N41	Inflammatory disease of prostate	Inflammatory diseases of prostate	N41	Inflammatory disease of prostate	Genitourinary system disease	GSDD	Genitourinary system disease death
N42	Disorder of prostate	Other disorders of prostate	N42	Other disorders of prostate	Genitourinary system disease	GSDD	Genitourinary system disease death
N43	Spermatocele of epididymis, multiple	Hydrocele and spermatocele	N43	Hydrocele and spermatocele	Genitourinary system disease	GSDD	Genitourinary system disease death
N44	Other noninflammatory disorders of the testis	Torsion of testis	N44	Torsion of testis	Genitourinary system disease	GSDD	Genitourinary system disease death
N45	Abscess of epididymis or testis	Orchitis and epididymitis	N45	Orchitis and epididymitis	Genitourinary system disease	GSDD	Genitourinary system disease death
N46	Male infertility	Male infertility	N46	Male infertility	Genitourinary system disease	GSDD	Genitourinary system disease death
N47	Other disorders of prepuce	Redundant prepuce, phimosis and paraphimosis	N47	Redundant prepuce, phimosis and paraphimosis	Genitourinary system disease	GSDD	Genitourinary system disease death
N48	Disorder of penis	Other disorders of penis	N48	Other disorders of penis	Genitourinary system disease	GSDD	Genitourinary system disease death
N49	Inflammatory disorder of male genital organ	Inflammatory disorders of male genital organs, not elsewhere classified	N49	Inflammatory disorders of male genital organs, not elsewhere classified	Genitourinary system disease	GSDD	Genitourinary system disease death
N50	Disorder of male genital organs	Other disorders of male genital organs	N50	Other disorders of male genital organs	Genitourinary system disease	GSDD	Genitourinary system disease death
N51	Disorders of male genital organs in diseases classd elswhr	Disorders of male genital organs in diseases classified elsewhere	N51	Disorders of male genital organs in diseases classified elsewhere	Genitourinary system disease	GSDD	Genitourinary system disease death
N60	benign mammary dysplasia	Benign mammary dysplasia	N60	Benign mammary dysplasia	Genitourinary system disease	GSDD	Genitourinary system disease death
N61	Inflammatory disorders of breast	Inflammatory disorders of breast	N61	Inflammatory disorders of breast	Genitourinary system disease	GSDD	Genitourinary system disease death
N62	Hypertrophy of breast	Hypertrophy of breast	N62	Hypertrophy of breast	Genitourinary system disease	GSDD	Genitourinary system disease death
N63	lump in breast	Unspecified lump in breast	N63	Lump in breast	Genitourinary system disease	GSDD	Genitourinary system disease death
N64	Other disorders of breast	Other disorders of breast	N64	Other disorders of breast	Genitourinary system disease	GSDD	Genitourinary system disease death
N70	Salpingitis and oophoritis	Salpingitis and oophoritis	N70	Inflammatory diseases of the female pelvic organs	Genitourinary system disease	GSDD	Genitourinary system disease death
N71	Inflammatory disease of uterus	Inflammatory disease of uterus, except cervix	N70	Inflammatory diseases of the female pelvic organs	Genitourinary system disease	GSDD	Genitourinary system disease death
N72	Inflammatory disease of cervix uteri	Inflammatory disease of cervix uteri	N70	Inflammatory diseases of the female pelvic organs	Genitourinary system disease	GSDD	Genitourinary system disease death
N73	Female pelvic inflammatory disease	Other female pelvic inflammatory diseases	N70	Inflammatory diseases of the female pelvic organs	Genitourinary system disease	GSDD	Genitourinary system disease death
N74	Female pelvic inflam disorders in diseases classd elswhr	Female pelvic inflammatory disorders in diseases classified elsewhere	N70	Inflammatory diseases of the female pelvic organs	Genitourinary system disease	GSDD	Genitourinary system disease death
N75	Disease of Bartholin's gland	Diseases of Bartholin gland	N70	Inflammatory diseases of the female pelvic organs	Genitourinary system disease	GSDD	Genitourinary system disease death
N76	Other specified inflammation of vagina and vulva	Other inflammation of vagina and vulva	N70	Inflammatory diseases of the female pelvic organs	Genitourinary system disease	GSDD	Genitourinary system disease death
N77	Vaginitis, vulvitis and vulvovaginitis in dis classd elswhr	Vulvovaginal ulceration and inflammation in diseases classified elsewhere	N70	Inflammatory diseases of the female pelvic organs	Genitourinary system disease	GSDD	Genitourinary system disease death
N80	Endometriosis	Endometriosis	N80	Endometriosis	Genitourinary system disease	GSDD	Genitourinary system disease death
N81	Female genital prolapse	Female genital prolapse	N81	Female genital prolapse	Genitourinary system disease	GSDD	Genitourinary system disease death
N82	Female genital tract fistula	Fistulae involving female genital tract	N82	Female genital tract fistula	Genitourinary system disease	GSDD	Genitourinary system disease death
N83	Non-inflammatory ovarian diseases, fallopian tubes & broad ligaments	Noninflammatory disorders of ovary, fallopian tube and broad ligament	N83	Noninflammatory disorders of ovary, fallopian tube and broad ligament	Genitourinary system disease	GSDD	Genitourinary system disease death
N84	Polyp of female genital tract	Polyp of female genital tract	N84	Polyp of female genital tract	Genitourinary system disease	GSDD	Genitourinary system disease death
N85	Other non-inflammatory diseases of the uterus, except cervix	Other noninflammatory disorders of uterus, except cervix	N85	Other non-inflammatory diseases of the uterus, except cervix	Genitourinary system disease	GSDD	Genitourinary system disease death
N86	Erosion and ectropion of cervix uteri	Erosion and ectropion of cervix uteri	N86	Erosion and ectropion of cervix uteri	Genitourinary system disease	GSDD	Genitourinary system disease death
N87	Dysplasia of cervix uteri	Dysplasia of cervix uteri	N87	Dysplasia of cervix uteri	Genitourinary system disease	GSDD	Genitourinary system disease death
N88	Non-inflammatory disorder of cervix uteri	Other noninflammatory disorders of cervix uteri	N88	Non-inflammatory disorders of cervix uteri	Genitourinary system disease	GSDD	Genitourinary system disease death
N89	Non-inflammatory vaginal diseases	Other noninflammatory disorders of vagina	N89	Non-inflammatory vaginal diseases	Genitourinary system disease	GSDD	Genitourinary system disease death
N90	Non-inflammatory disorder of vulva and perineum	Other noninflammatory disorders of vulva and perineum	N90	Non-inflammatory disorders of vulva and perineum	Genitourinary system disease	GSDD	Genitourinary system disease death
N91	Oligomenorrhea	Absent, scanty and rare menstruation	N92	Irregular menstruation	Genitourinary system disease	GSDD	Genitourinary system disease death
N92	Irregular menstruation	Excessive, frequent and irregular menstruation	N92	Irregular menstruation	Genitourinary system disease	GSDD	Genitourinary system disease death
N93	Other abnormal uterine and vaginal bleeding	Other abnormal uterine and vaginal bleeding	N93	Other abnormal uterine and vaginal bleeding	Genitourinary system disease	GSDD	Genitourinary system disease death
N94	Unsp cond assoc w female genital organs and menstrual cycle	Pain and other conditions associated with female genital organs and menstrual cycle	N94	Unsp cond assoc w female genital organs and menstrual cycle	Genitourinary system disease	GSDD	Genitourinary system disease death
N95	Menopausal and perimenopausal disorders	Menopausal and other perimenopausal disorders	N95	Menopausal and perimenopausal disorders	Genitourinary system disease	GSDD	Genitourinary system disease death
N96	Recurrent pregnancy loss	Habitual aborter	N96	Recurrent pregnancy loss	Genitourinary system disease	GSDD	Genitourinary system disease death
N97	Female infertility	Female infertility	N97	Female infertility	Genitourinary system disease	GSDD	Genitourinary system disease death
N98	Complication associated with artificial fertilization, unsp	Complications associated with artificial fertilization	N98	Complication associated with artificial fertilization, unsp	Genitourinary system disease	GSDD	Genitourinary system disease death
N99	Oth postprocedural complications and disorders of GU sys	Postprocedural disorders of genitourinary system, not elsewhere classified	N99	Oth postprocedural complications and disorders of GU sys	Genitourinary system disease	GSDD	Genitourinary system disease death
		Dengue	A99	Arthropod-borne viral fevers and viral hemorrhagic fevers	Infectious and parasitic disease	IPD	Infectious and parasitic death
		Carcinoma in situ of breast	D00	Carcinoma in situ	Benign neoplasms disease	BND	Benign neoplasms death
		Benign neoplasm of breast	D10	Benign tumors	Benign neoplasms disease	BND	Benign neoplasms death
		Mixed specific developmental disorders	F70	Psychological developmental disorders	Mental disorder disease	MDD	Mental disorder death
		Superficial injury of head	S00	Injuries due to external causes	Unnatural cause disease	UCD	Unnatural cause death
		Open wound of head	S00	Injuries due to external causes	Unnatural cause disease	UCD	Unnatural cause death
		Fracture of skull and facial bones	S00	Injuries due to external causes	Unnatural cause disease	UCD	Unnatural cause death
		Dislocation, sprain and strain of joints and ligaments of head	S00	Injuries due to external causes	Unnatural cause disease	UCD	Unnatural cause death
		Injury of cranial nerves	S00	Injuries due to external causes	Unnatural cause disease	UCD	Unnatural cause death
		Injury of eye and orbit	S00	Injuries due to external causes	Unnatural cause disease	UCD	Unnatural cause death
		Intracranial injury	S00	Injuries due to external causes	Unnatural cause disease	UCD	Unnatural cause death
		Crushing injury of head	S00	Injuries due to external causes	Unnatural cause disease	UCD	Unnatural cause death
		Traumatic amputation of part of head	S00	Injuries due to external causes	Unnatural cause disease	UCD	Unnatural cause death
		Other and unspecified injuries of head	S00	Injuries due to external causes	Unnatural cause disease	UCD	Unnatural cause death
		Superficial injury of neck	S00	Injuries due to external causes	Unnatural cause disease	UCD	Unnatural cause death
		Open wound of neck	S00	Injuries due to external causes	Unnatural cause disease	UCD	Unnatural cause death
		Fracture of neck	S00	Injuries due to external causes	Unnatural cause disease	UCD	Unnatural cause death
		Dislocation, sprain and strain of joints and ligaments at neck level	S00	Injuries due to external causes	Unnatural cause disease	UCD	Unnatural cause death
		Injury of nerves and spinal cord at neck level	S00	Injuries due to external causes	Unnatural cause disease	UCD	Unnatural cause death
		Injury of blood vessels at neck level	S00	Injuries due to external causes	Unnatural cause disease	UCD	Unnatural cause death
		Injury of muscle and tendon at neck level	S00	Injuries due to external causes	Unnatural cause disease	UCD	Unnatural cause death
		Crushing injury of neck	S00	Injuries due to external causes	Unnatural cause disease	UCD	Unnatural cause death
		Traumatic amputation at neck level	S00	Injuries due to external causes	Unnatural cause disease	UCD	Unnatural cause death
		Other and unspecified injuries of neck	S00	Injuries due to external causes	Unnatural cause disease	UCD	Unnatural cause death
		Superficial injury of thorax	S00	Injuries due to external causes	Unnatural cause disease	UCD	Unnatural cause death
		Open wound of thorax	S00	Injuries due to external causes	Unnatural cause disease	UCD	Unnatural cause death
		Fracture of rib(s), sternum and thoracic spine	S00	Injuries due to external causes	Unnatural cause disease	UCD	Unnatural cause death
		Dislocation, sprain and strain of joints and ligaments of thorax	S00	Injuries due to external causes	Unnatural cause disease	UCD	Unnatural cause death
		Injury of nerves and spinal cord at thorax level	S00	Injuries due to external causes	Unnatural cause disease	UCD	Unnatural cause death
		Injury of blood vessels of thorax	S00	Injuries due to external causes	Unnatural cause disease	UCD	Unnatural cause death
		Injury of heart	S00	Injuries due to external causes	Unnatural cause disease	UCD	Unnatural cause death
		Injury of other and unspecified intrathoracic organs	S00	Injuries due to external causes	Unnatural cause disease	UCD	Unnatural cause death
		Crushing injury of thorax and traumatic amputation of part of thorax	S00	Injuries due to external causes	Unnatural cause disease	UCD	Unnatural cause death
		Other and unspecified injuries of thorax	S00	Injuries due to external causes	Unnatural cause disease	UCD	Unnatural cause death
		Superficial injury of abdomen, lower back and pelvis	S00	Injuries due to external causes	Unnatural cause disease	UCD	Unnatural cause death
		Open wound of abdomen, lower back and pelvis	S00	Injuries due to external causes	Unnatural cause disease	UCD	Unnatural cause death
		Fracture of lumbar spine and pelvis	S00	Injuries due to external causes	Unnatural cause disease	UCD	Unnatural cause death
		Dislocation, sprain and strain of joints and ligaments of lumbar spine and pelvis	S00	Injuries due to external causes	Unnatural cause disease	UCD	Unnatural cause death
		Injury of nerves and lumbar spinal cord at abdomen, lower back and pelvis level	S00	Injuries due to external causes	Unnatural cause disease	UCD	Unnatural cause death
		Injury of blood vessels at abdomen, lower back and pelvis level	S00	Injuries due to external causes	Unnatural cause disease	UCD	Unnatural cause death
		Injury of intra-abdominal organs	S00	Injuries due to external causes	Unnatural cause disease	UCD	Unnatural cause death
		Injury of urinary and pelvic organs	S00	Injuries due to external causes	Unnatural cause disease	UCD	Unnatural cause death
		Crushing injury and traumatic amputation of part of abdomen, lower back and pelvis	S00	Injuries due to external causes	Unnatural cause disease	UCD	Unnatural cause death
		Other and unspecified injuries of abdomen, lower back and pelvis	S00	Injuries due to external causes	Unnatural cause disease	UCD	Unnatural cause death
		Superficial injury of shoulder and upper arm	S00	Injuries due to external causes	Unnatural cause disease	UCD	Unnatural cause death
		Open wound of shoulder and upper arm	S00	Injuries due to external causes	Unnatural cause disease	UCD	Unnatural cause death
		Fracture of shoulder and upper arm	S00	Injuries due to external causes	Unnatural cause disease	UCD	Unnatural cause death
		Dislocation, sprain and strain of joints and ligaments of shoulder girdle	S00	Injuries due to external causes	Unnatural cause disease	UCD	Unnatural cause death
		Injury of nerves at shoulder and upper arm level	S00	Injuries due to external causes	Unnatural cause disease	UCD	Unnatural cause death
		Injury of blood vessels at shoulder and upper arm level	S00	Injuries due to external causes	Unnatural cause disease	UCD	Unnatural cause death
		Injury of muscle and tendon at shoulder and upper arm level	S00	Injuries due to external causes	Unnatural cause disease	UCD	Unnatural cause death
		Crushing injury of shoulder and upper arm	S00	Injuries due to external causes	Unnatural cause disease	UCD	Unnatural cause death
		Traumatic amputation of shoulder and upper arm	S00	Injuries due to external causes	Unnatural cause disease	UCD	Unnatural cause death
		Other and unspecified injuries of shoulder and upper arm	S00	Injuries due to external causes	Unnatural cause disease	UCD	Unnatural cause death
		Superficial injury of forearm	S00	Injuries due to external causes	Unnatural cause disease	UCD	Unnatural cause death
		Open wound of forearm	S00	Injuries due to external causes	Unnatural cause disease	UCD	Unnatural cause death
		Fracture of forearm	S00	Injuries due to external causes	Unnatural cause disease	UCD	Unnatural cause death
		Dislocation, sprain and strain of joints and ligaments of elbow	S00	Injuries due to external causes	Unnatural cause disease	UCD	Unnatural cause death
		Injury of nerves at forearm level	S00	Injuries due to external causes	Unnatural cause disease	UCD	Unnatural cause death
		Injury of blood vessels at forearm level	S00	Injuries due to external causes	Unnatural cause disease	UCD	Unnatural cause death
		Injury of muscle and tendon at forearm level	S00	Injuries due to external causes	Unnatural cause disease	UCD	Unnatural cause death
		Crushing injury of forearm	S00	Injuries due to external causes	Unnatural cause disease	UCD	Unnatural cause death
		Traumatic amputation of forearm	S00	Injuries due to external causes	Unnatural cause disease	UCD	Unnatural cause death
		Other and unspecified injuries of forearm	S00	Injuries due to external causes	Unnatural cause disease	UCD	Unnatural cause death
		Superficial injury of wrist and hand	S00	Injuries due to external causes	Unnatural cause disease	UCD	Unnatural cause death
		Open wound of wrist and hand	S00	Injuries due to external causes	Unnatural cause disease	UCD	Unnatural cause death
		Fracture at wrist and hand level	S00	Injuries due to external causes	Unnatural cause disease	UCD	Unnatural cause death
		Dislocation, sprain and strain of joints and ligaments at wrist and hand level	S00	Injuries due to external causes	Unnatural cause disease	UCD	Unnatural cause death
		Injury of nerves at wrist and hand level	S00	Injuries due to external causes	Unnatural cause disease	UCD	Unnatural cause death
		Injury of blood vessels at wrist and hand level	S00	Injuries due to external causes	Unnatural cause disease	UCD	Unnatural cause death
		Injury of muscle and tendon at wrist and hand level	S00	Injuries due to external causes	Unnatural cause disease	UCD	Unnatural cause death
		Crushing injury of wrist and hand	S00	Injuries due to external causes	Unnatural cause disease	UCD	Unnatural cause death
		Traumatic amputation of wrist and hand	S00	Injuries due to external causes	Unnatural cause disease	UCD	Unnatural cause death
		Other and unspecified injuries of wrist and hand	S00	Injuries due to external causes	Unnatural cause disease	UCD	Unnatural cause death
		Superficial injury of hip and thigh	S00	Injuries due to external causes	Unnatural cause disease	UCD	Unnatural cause death
		Open wound of hip and thigh	S00	Injuries due to external causes	Unnatural cause disease	UCD	Unnatural cause death
		Fracture of femur	S00	Injuries due to external causes	Unnatural cause disease	UCD	Unnatural cause death
		Dislocation, sprain and strain of joint and ligaments of hip	S00	Injuries due to external causes	Unnatural cause disease	UCD	Unnatural cause death
		Injury of nerves at hip and thigh level	S00	Injuries due to external causes	Unnatural cause disease	UCD	Unnatural cause death
		Injury of blood vessels at hip and thigh level	S00	Injuries due to external causes	Unnatural cause disease	UCD	Unnatural cause death
		Injury of muscle and tendon at hip and thigh level	S00	Injuries due to external causes	Unnatural cause disease	UCD	Unnatural cause death
		Crushing injury of hip and thigh	S00	Injuries due to external causes	Unnatural cause disease	UCD	Unnatural cause death
		Traumatic amputation of hip and thigh	S00	Injuries due to external causes	Unnatural cause disease	UCD	Unnatural cause death
		Other and unspecified injuries of hip and thigh	S00	Injuries due to external causes	Unnatural cause disease	UCD	Unnatural cause death
		Superficial injury of lower leg	S00	Injuries due to external causes	Unnatural cause disease	UCD	Unnatural cause death
		Open wound of lower leg	S00	Injuries due to external causes	Unnatural cause disease	UCD	Unnatural cause death
		Fracture of lower leg, including ankle	S00	Injuries due to external causes	Unnatural cause disease	UCD	Unnatural cause death
		Dislocation, sprain and strain of joints and ligaments of knee	S00	Injuries due to external causes	Unnatural cause disease	UCD	Unnatural cause death
		Injury of nerves at lower leg level	S00	Injuries due to external causes	Unnatural cause disease	UCD	Unnatural cause death
		Injury of blood vessels at lower leg level	S00	Injuries due to external causes	Unnatural cause disease	UCD	Unnatural cause death
		Injury of muscle and tendon at lower leg level	S00	Injuries due to external causes	Unnatural cause disease	UCD	Unnatural cause death
		Crushing injury of lower leg	S00	Injuries due to external causes	Unnatural cause disease	UCD	Unnatural cause death
		Traumatic amputation of lower leg	S00	Injuries due to external causes	Unnatural cause disease	UCD	Unnatural cause death
		Other and unspecified injuries of lower leg	S00	Injuries due to external causes	Unnatural cause disease	UCD	Unnatural cause death
		Superficial injury of ankle and foot	S00	Injuries due to external causes	Unnatural cause disease	UCD	Unnatural cause death
		Open wound of ankle and foot	S00	Injuries due to external causes	Unnatural cause disease	UCD	Unnatural cause death
		Fracture of foot, except ankle	S00	Injuries due to external causes	Unnatural cause disease	UCD	Unnatural cause death
		Dislocation, sprain and strain of joints and ligaments at ankle and foot level	S00	Injuries due to external causes	Unnatural cause disease	UCD	Unnatural cause death
		Injury of nerves at ankle and foot level	S00	Injuries due to external causes	Unnatural cause disease	UCD	Unnatural cause death
		Injury of blood vessels at ankle and foot level	S00	Injuries due to external causes	Unnatural cause disease	UCD	Unnatural cause death
		Injury of muscle and tendon at ankle and foot level	S00	Injuries due to external causes	Unnatural cause disease	UCD	Unnatural cause death
		Crushing injury of ankle and foot	S00	Injuries due to external causes	Unnatural cause disease	UCD	Unnatural cause death
		Traumatic amputation of ankle and foot	S00	Injuries due to external causes	Unnatural cause disease	UCD	Unnatural cause death
		Other and unspecified injuries of ankle and foot	S00	Injuries due to external causes	Unnatural cause disease	UCD	Unnatural cause death
		Superficial injuries involving multiple body regions	S00	Injuries due to external causes	Unnatural cause disease	UCD	Unnatural cause death
		Open wounds involving multiple body regions	S00	Injuries due to external causes	Unnatural cause disease	UCD	Unnatural cause death
		Fractures involving multiple body regions	S00	Injuries due to external causes	Unnatural cause disease	UCD	Unnatural cause death
		Dislocations, sprains and strains involving multiple body regions	S00	Injuries due to external causes	Unnatural cause disease	UCD	Unnatural cause death
		Crushing injuries involving multiple body regions	S00	Injuries due to external causes	Unnatural cause disease	UCD	Unnatural cause death
		Traumatic amputations involving multiple body regions	S00	Injuries due to external causes	Unnatural cause disease	UCD	Unnatural cause death
		Other injuries involving multiple body regions, not elsewhere classified	S00	Injuries due to external causes	Unnatural cause disease	UCD	Unnatural cause death
		Unspecified multiple injuries	S00	Injuries due to external causes	Unnatural cause disease	UCD	Unnatural cause death
		Fracture of spine, level unspecified	S00	Injuries due to external causes	Unnatural cause disease	UCD	Unnatural cause death
		Other injuries of spine and trunk, level unspecified	S00	Injuries due to external causes	Unnatural cause disease	UCD	Unnatural cause death
		Fracture of upper limb, level unspecified	S00	Injuries due to external causes	Unnatural cause disease	UCD	Unnatural cause death
		Other injuries of upper limb, level unspecified	S00	Injuries due to external causes	Unnatural cause disease	UCD	Unnatural cause death
		Fracture of lower limb, level unspecified	S00	Injuries due to external causes	Unnatural cause disease	UCD	Unnatural cause death
		Other injuries of lower limb, level unspecified	S00	Injuries due to external causes	Unnatural cause disease	UCD	Unnatural cause death
		Injury of unspecified body region	S00	Injuries due to external causes	Unnatural cause disease	UCD	Unnatural cause death
		Foreign body on external eye	S00	Injuries due to external causes	Unnatural cause disease	UCD	Unnatural cause death
		Foreign body in ear	S00	Injuries due to external causes	Unnatural cause disease	UCD	Unnatural cause death
		Foreign body in respiratory tract	S00	Injuries due to external causes	Unnatural cause disease	UCD	Unnatural cause death
		Foreign body in alimentary tract	S00	Injuries due to external causes	Unnatural cause disease	UCD	Unnatural cause death
		Foreign body in genitourinary tract	S00	Injuries due to external causes	Unnatural cause disease	UCD	Unnatural cause death
		Burn and corrosion of head and neck	T20	Burn corrosion and frostbite due to external causes	Unnatural cause disease	UCD	Unnatural cause death
		Burn and corrosion of trunk	T20	Burn corrosion and frostbite due to external causes	Unnatural cause disease	UCD	Unnatural cause death
		Burn and corrosion of shoulder and upper limb, except wrist and hand	T20	Burn corrosion and frostbite due to external causes	Unnatural cause disease	UCD	Unnatural cause death
		Burn and corrosion of wrist and hand	T20	Burn corrosion and frostbite due to external causes	Unnatural cause disease	UCD	Unnatural cause death
		Burn and corrosion of hip and lower limb, except ankle and foot	T20	Burn corrosion and frostbite due to external causes	Unnatural cause disease	UCD	Unnatural cause death
		Burn and corrosion of ankle and foot	T20	Burn corrosion and frostbite due to external causes	Unnatural cause disease	UCD	Unnatural cause death
		Burn and corrosion confined to eye and adnexa	T20	Burn corrosion and frostbite due to external causes	Unnatural cause disease	UCD	Unnatural cause death
		Burn and corrosion of respiratory tract	T20	Burn corrosion and frostbite due to external causes	Unnatural cause disease	UCD	Unnatural cause death
		Burn and corrosion of other internal organs	T20	Burn corrosion and frostbite due to external causes	Unnatural cause disease	UCD	Unnatural cause death
		Burns and corrosions of multiple body regions	T20	Burn corrosion and frostbite due to external causes	Unnatural cause disease	UCD	Unnatural cause death
		Burn and corrosion, body region unspecified	T20	Burn corrosion and frostbite due to external causes	Unnatural cause disease	UCD	Unnatural cause death
		Burns classified according to extent of body surface involved	T20	Burn corrosion and frostbite due to external causes	Unnatural cause disease	UCD	Unnatural cause death
		Corrosions classified according to extent of body surface involved	T20	Burn corrosion and frostbite due to external causes	Unnatural cause disease	UCD	Unnatural cause death
		Superficial frostbite	T20	Burn corrosion and frostbite due to external causes	Unnatural cause disease	UCD	Unnatural cause death
		Frostbite with tissue necrosis	T20	Burn corrosion and frostbite due to external causes	Unnatural cause disease	UCD	Unnatural cause death
		Frostbite involving multiple body regions and unspecified frostbite	T20	Burn corrosion and frostbite due to external causes	Unnatural cause disease	UCD	Unnatural cause death
		Poisoning by systemic antibiotics	T36	Poisoning due to external causes	Unnatural cause disease	UCD	Unnatural cause death
		Poisoning by other systemic anti-infectives and antiparasitics	T36	Poisoning due to external causes	Unnatural cause disease	UCD	Unnatural cause death
		Poisoning by hormones and their synthetic substitutes and antagonists, not elsewhere classified	T36	Poisoning due to external causes	Unnatural cause disease	UCD	Unnatural cause death
		Poisoning by nonopioid analgesics, antipyretics and antirheumatics	T36	Poisoning due to external causes	Unnatural cause disease	UCD	Unnatural cause death
		Poisoning by narcotics and psychodysleptics [hallucinogens]	T36	Poisoning due to external causes	Unnatural cause disease	UCD	Unnatural cause death
		Poisoning by anaesthetics and therapeutic gases	T36	Poisoning due to external causes	Unnatural cause disease	UCD	Unnatural cause death
		Poisoning by antiepileptic, sedative-hypnotic and antiparkinsonism drugs	T36	Poisoning due to external causes	Unnatural cause disease	UCD	Unnatural cause death
		Poisoning by psychotropic drugs, not elsewhere classified	T36	Poisoning due to external causes	Unnatural cause disease	UCD	Unnatural cause death
		Poisoning by drugs primarily affecting the autonomic nervous system	T36	Poisoning due to external causes	Unnatural cause disease	UCD	Unnatural cause death
		Poisoning by primarily systemic and haematological agents, not elsewhere classified	T36	Poisoning due to external causes	Unnatural cause disease	UCD	Unnatural cause death
		Poisoning by agents primarily affecting the cardiovascular system	T36	Poisoning due to external causes	Unnatural cause disease	UCD	Unnatural cause death
		Poisoning by agents primarily affecting the gastrointestinal system	T36	Poisoning due to external causes	Unnatural cause disease	UCD	Unnatural cause death
		Poisoning by agents primarily acting on smooth and skeletal muscles and the respiratory system	T36	Poisoning due to external causes	Unnatural cause disease	UCD	Unnatural cause death
		Poisoning by topical agents primarily affecting skin and mucous membrane and by ophthalmological, otorhinolaryngological	T36	Poisoning due to external causes	Unnatural cause disease	UCD	Unnatural cause death
		Poisoning by diuretics and other and unspecified drugs, medicaments and biological substances	T36	Poisoning due to external causes	Unnatural cause disease	UCD	Unnatural cause death
		Toxic effect of alcohol	T36	Poisoning due to external causes	Unnatural cause disease	UCD	Unnatural cause death
		Toxic effect of organic solvents	T36	Poisoning due to external causes	Unnatural cause disease	UCD	Unnatural cause death
		Toxic effect of halogen derivatives of aliphatic and aromatic hydrocarbons	T36	Poisoning due to external causes	Unnatural cause disease	UCD	Unnatural cause death
		Toxic effect of corrosive substances	T36	Poisoning due to external causes	Unnatural cause disease	UCD	Unnatural cause death
		Toxic effect of soaps and detergents	T36	Poisoning due to external causes	Unnatural cause disease	UCD	Unnatural cause death
		Toxic effect of metals	T36	Poisoning due to external causes	Unnatural cause disease	UCD	Unnatural cause death
		Toxic effect of other inorganic substances	T36	Poisoning due to external causes	Unnatural cause disease	UCD	Unnatural cause death
		Toxic effect of carbon monoxide	T36	Poisoning due to external causes	Unnatural cause disease	UCD	Unnatural cause death
		Toxic effect of other gases, fumes and vapours	T36	Poisoning due to external causes	Unnatural cause disease	UCD	Unnatural cause death
		Toxic effect of pesticides	T36	Poisoning due to external causes	Unnatural cause disease	UCD	Unnatural cause death
		Toxic effect of noxious substances eaten as seafood	T36	Poisoning due to external causes	Unnatural cause disease	UCD	Unnatural cause death
		Toxic effect of other noxious substances eaten as food	T36	Poisoning due to external causes	Unnatural cause disease	UCD	Unnatural cause death
		Toxic effect of contact with venomous animals	T36	Poisoning due to external causes	Unnatural cause disease	UCD	Unnatural cause death
		Toxic effect of aflatoxin and other mycotoxin food contaminants	T36	Poisoning due to external causes	Unnatural cause disease	UCD	Unnatural cause death
		Toxic effect of other and unspecified substances	T36	Poisoning due to external causes	Unnatural cause disease	UCD	Unnatural cause death
		Unspecified effects of radiation	T66	Other effects due to external causes	Unnatural cause disease	UCD	Unnatural cause death
		Effects of heat and light	T66	Other effects due to external causes	Unnatural cause disease	UCD	Unnatural cause death
		Hypothermia	T66	Other effects due to external causes	Unnatural cause disease	UCD	Unnatural cause death
		Other effects of reduced temperature	T66	Other effects due to external causes	Unnatural cause disease	UCD	Unnatural cause death
		Effects of air pressure and water pressure	T66	Other effects due to external causes	Unnatural cause disease	UCD	Unnatural cause death
		Asphyxiation	T66	Other effects due to external causes	Unnatural cause disease	UCD	Unnatural cause death
		Effects of other deprivation	T66	Other effects due to external causes	Unnatural cause disease	UCD	Unnatural cause death
		Maltreatment syndromes	T66	Other effects due to external causes	Unnatural cause disease	UCD	Unnatural cause death
		Effects of other external causes	T66	Other effects due to external causes	Unnatural cause disease	UCD	Unnatural cause death
		Adverse effects, not elsewhere classified	T66	Other effects due to external causes	Unnatural cause disease	UCD	Unnatural cause death
		Certain early complications of trauma, not elsewhere classified	T79	Complications due to trauma	Unnatural cause disease	UCD	Unnatural cause death
		Complications following infusion, transfusion and therapeutic injection	T80	Complications due to medical treatment	Unnatural cause disease	UCD	Unnatural cause death
		Complications of procedures, not elsewhere classified	T80	Complications due to medical treatment	Unnatural cause disease	UCD	Unnatural cause death
		Complications of cardiac and vascular prosthetic devices, implants and grafts	T80	Complications due to medical treatment	Unnatural cause disease	UCD	Unnatural cause death
		Complications of genitourinary prosthetic devices, implants and grafts	T80	Complications due to medical treatment	Unnatural cause disease	UCD	Unnatural cause death
		Complications of internal orthopaedic prosthetic devices, implants and grafts	T80	Complications due to medical treatment	Unnatural cause disease	UCD	Unnatural cause death
		Complications of other internal prosthetic devices, implants and grafts	T80	Complications due to medical treatment	Unnatural cause disease	UCD	Unnatural cause death
		Failure and rejection of transplanted organs and tissues	T80	Complications due to medical treatment	Unnatural cause disease	UCD	Unnatural cause death
		Complications peculiar to reattachment and amputation	T80	Complications due to medical treatment	Unnatural cause disease	UCD	Unnatural cause death
		Other complications of surgical and medical care, not elsewhere classified	T80	Complications due to medical treatment	Unnatural cause disease	UCD	Unnatural cause death
		Sequelae of injuries of head	T98	Sequelae due to external causes	Unnatural cause disease	UCD	Unnatural cause death
		Sequelae of injuries of neck and trunk	T98	Sequelae due to external causes	Unnatural cause disease	UCD	Unnatural cause death
		Sequelae of injuries of upper limb	T98	Sequelae due to external causes	Unnatural cause disease	UCD	Unnatural cause death
		Sequelae of injuries of lower limb	T98	Sequelae due to external causes	Unnatural cause disease	UCD	Unnatural cause death
		Sequelae of injuries involving multiple and unspecified body regions	T98	Sequelae due to external causes	Unnatural cause disease	UCD	Unnatural cause death
		Sequelae of burns, corrosions and frostbite	T98	Sequelae due to external causes	Unnatural cause disease	UCD	Unnatural cause death
		Sequelae of poisoning by drugs, medicaments and biological substances	T98	Sequelae due to external causes	Unnatural cause disease	UCD	Unnatural cause death
		Sequelae of toxic effects of substances chiefly nonmedicinal as to source	T98	Sequelae due to external causes	Unnatural cause disease	UCD	Unnatural cause death
		Sequelae of other and unspecified effects of external causes	T98	Sequelae due to external causes	Unnatural cause disease	UCD	Unnatural cause death
		Pedestrian injured in collision with pedal cycle	V01	Transport accidents	Unnatural cause disease	UCD	Unnatural cause death
		Pedestrian injured in collision with two- or three-wheeled motor vehicle	V01	Transport accidents	Unnatural cause disease	UCD	Unnatural cause death
		Pedestrian injured in collision with car, pick-up truck or van	V01	Transport accidents	Unnatural cause disease	UCD	Unnatural cause death
		Pedestrian injured in collision with heavy transport vehicle or bus	V01	Transport accidents	Unnatural cause disease	UCD	Unnatural cause death
		Pedestrian injured in collision with railway train or railway vehicle	V01	Transport accidents	Unnatural cause disease	UCD	Unnatural cause death
		Pedestrian injured in collision with other nonmotor vehicle	V01	Transport accidents	Unnatural cause disease	UCD	Unnatural cause death
		Pedestrian injured in other and unspecified transport accidents	V01	Transport accidents	Unnatural cause disease	UCD	Unnatural cause death
		Pedal cyclist injured in collision with pedestrian or animal	V01	Transport accidents	Unnatural cause disease	UCD	Unnatural cause death
		Pedal cyclist injured in collision with other pedal cycle	V01	Transport accidents	Unnatural cause disease	UCD	Unnatural cause death
		Pedal cyclist injured in collision with two- or three-wheeled motor vehicle	V01	Transport accidents	Unnatural cause disease	UCD	Unnatural cause death
		Pedal cyclist injured in collision with car, pick-up truck or van	V01	Transport accidents	Unnatural cause disease	UCD	Unnatural cause death
		Pedal cyclist injured in collision with heavy transport vehicle or bus	V01	Transport accidents	Unnatural cause disease	UCD	Unnatural cause death
		Pedal cyclist injured in collision with railway train or railway vehicle	V01	Transport accidents	Unnatural cause disease	UCD	Unnatural cause death
		Pedal cyclist injured in collision with other nonmotor vehicle	V01	Transport accidents	Unnatural cause disease	UCD	Unnatural cause death
		Pedal cyclist injured in collision with fixed or stationary object	V01	Transport accidents	Unnatural cause disease	UCD	Unnatural cause death
		Pedal cyclist injured in noncollision transport accident	V01	Transport accidents	Unnatural cause disease	UCD	Unnatural cause death
		Pedal cyclist injured in other and unspecified transport accidents	V01	Transport accidents	Unnatural cause disease	UCD	Unnatural cause death
		Motorcycle rider injured in collision with pedestrian or animal	V01	Transport accidents	Unnatural cause disease	UCD	Unnatural cause death
		Motorcycle rider injured in collision with pedal cycle	V01	Transport accidents	Unnatural cause disease	UCD	Unnatural cause death
		Motorcycle rider injured in collision with two- or three-wheeled motor vehicle	V01	Transport accidents	Unnatural cause disease	UCD	Unnatural cause death
		Motorcycle rider injured in collision with car, pick-up truck or van	V01	Transport accidents	Unnatural cause disease	UCD	Unnatural cause death
		Motorcycle rider injured in collision with heavy transport vehicle or bus	V01	Transport accidents	Unnatural cause disease	UCD	Unnatural cause death
		Motorcycle rider injured in collision with railway train or railway vehicle	V01	Transport accidents	Unnatural cause disease	UCD	Unnatural cause death
		Motorcycle rider injured in collision with other nonmotor vehicle	V01	Transport accidents	Unnatural cause disease	UCD	Unnatural cause death
		Motorcycle rider injured in collision with fixed or stationary object	V01	Transport accidents	Unnatural cause disease	UCD	Unnatural cause death
		Motorcycle rider injured in noncollision transport accident	V01	Transport accidents	Unnatural cause disease	UCD	Unnatural cause death
		Motorcycle rider injured in other and unspecified transport accidents	V01	Transport accidents	Unnatural cause disease	UCD	Unnatural cause death
		Occupant of three-wheeled motor vehicle injured in collision with pedestrian or animal	V01	Transport accidents	Unnatural cause disease	UCD	Unnatural cause death
		Occupant of three-wheeled motor vehicle injured in collision with pedal cycle	V01	Transport accidents	Unnatural cause disease	UCD	Unnatural cause death
		Occupant of three-wheeled motor vehicle injured in collision with two- or three-wheeled motor vehicle	V01	Transport accidents	Unnatural cause disease	UCD	Unnatural cause death
		Occupant of three-wheeled motor vehicle injured in collision with car, pick-up truck or van	V01	Transport accidents	Unnatural cause disease	UCD	Unnatural cause death
		Occupant of three-wheeled motor vehicle injured in collision with heavy transport vehicle or bus	V01	Transport accidents	Unnatural cause disease	UCD	Unnatural cause death
		Occupant of three-wheeled motor vehicle injured in collision with railway train or railway vehicle	V01	Transport accidents	Unnatural cause disease	UCD	Unnatural cause death
		Occupant of three-wheeled motor vehicle injured in collision with other nonmotor vehicle	V01	Transport accidents	Unnatural cause disease	UCD	Unnatural cause death
		Occupant of three-wheeled motor vehicle injured in collision with fixed or stationary object	V01	Transport accidents	Unnatural cause disease	UCD	Unnatural cause death
		Occupant of three-wheeled motor vehicle injured in noncollision transport accident	V01	Transport accidents	Unnatural cause disease	UCD	Unnatural cause death
		Occupant of three-wheeled motor vehicle injured in other and unspecified transport accidents	V01	Transport accidents	Unnatural cause disease	UCD	Unnatural cause death
		Car occupant injured in collision with pedestrian or animal	V01	Transport accidents	Unnatural cause disease	UCD	Unnatural cause death
		Car occupant injured in collision with pedal cycle	V01	Transport accidents	Unnatural cause disease	UCD	Unnatural cause death
		Car occupant injured in collision with two- or three-wheeled motor vehicle	V01	Transport accidents	Unnatural cause disease	UCD	Unnatural cause death
		Car occupant injured in collision with car, pick-up truck or van	V01	Transport accidents	Unnatural cause disease	UCD	Unnatural cause death
		Car occupant injured in collision with heavy transport vehicle or bus	V01	Transport accidents	Unnatural cause disease	UCD	Unnatural cause death
		Car occupant injured in collision with railway train or railway vehicle	V01	Transport accidents	Unnatural cause disease	UCD	Unnatural cause death
		Car occupant injured in collision with other nonmotor vehicle	V01	Transport accidents	Unnatural cause disease	UCD	Unnatural cause death
		Car occupant injured in collision with fixed or stationary object	V01	Transport accidents	Unnatural cause disease	UCD	Unnatural cause death
		Car occupant injured in noncollision transport accident	V01	Transport accidents	Unnatural cause disease	UCD	Unnatural cause death
		Car occupant injured in other and unspecified transport accidents	V01	Transport accidents	Unnatural cause disease	UCD	Unnatural cause death
		Occupant of pick-up truck or van injured in collision with pedestrian or animal	V01	Transport accidents	Unnatural cause disease	UCD	Unnatural cause death
		Occupant of pick-up truck or van injured in collision with pedal cycle	V01	Transport accidents	Unnatural cause disease	UCD	Unnatural cause death
		Occupant of pick-up truck or van injured in collision with two- or three-wheeled motor vehicle	V01	Transport accidents	Unnatural cause disease	UCD	Unnatural cause death
		Occupant of pick-up truck or van injured in collision with car, pick-up truck or van	V01	Transport accidents	Unnatural cause disease	UCD	Unnatural cause death
		Occupant of pick-up truck or van injured in collision with heavy transport vehicle or bus	V01	Transport accidents	Unnatural cause disease	UCD	Unnatural cause death
		Occupant of pick-up truck or van injured in collision with railway train or railway vehicle	V01	Transport accidents	Unnatural cause disease	UCD	Unnatural cause death
		Occupant of pick-up truck or van injured in collision with other nonmotor vehicle	V01	Transport accidents	Unnatural cause disease	UCD	Unnatural cause death
		Occupant of pick-up truck or van injured in collision with fixed or stationary object	V01	Transport accidents	Unnatural cause disease	UCD	Unnatural cause death
		Occupant of pick-up truck or van injured in noncollision transport accident	V01	Transport accidents	Unnatural cause disease	UCD	Unnatural cause death
		Occupant of pick-up truck or van injured in other and unspecified transport accidents	V01	Transport accidents	Unnatural cause disease	UCD	Unnatural cause death
		Occupant of heavy transport vehicle injured in collision with pedestrian or animal	V01	Transport accidents	Unnatural cause disease	UCD	Unnatural cause death
		Occupant of heavy transport vehicle injured in collision with pedal cycle	V01	Transport accidents	Unnatural cause disease	UCD	Unnatural cause death
		Occupant of heavy transport vehicle injured in collision with two- or three-wheeled motor vehicle	V01	Transport accidents	Unnatural cause disease	UCD	Unnatural cause death
		Occupant of heavy transport vehicle injured in collision with car, pick-up truck or van	V01	Transport accidents	Unnatural cause disease	UCD	Unnatural cause death
		Occupant of heavy transport vehicle injured in collision with heavy transport vehicle or bus	V01	Transport accidents	Unnatural cause disease	UCD	Unnatural cause death
		Occupant of heavy transport vehicle injured in collision with railway train or railway vehicle	V01	Transport accidents	Unnatural cause disease	UCD	Unnatural cause death
		Occupant of heavy transport vehicle injured in collision with other nonmotor vehicle	V01	Transport accidents	Unnatural cause disease	UCD	Unnatural cause death
		Occupant of heavy transport vehicle injured in collision with fixed or stationary object	V01	Transport accidents	Unnatural cause disease	UCD	Unnatural cause death
		Occupant of heavy transport vehicle injured in noncollision transport accident	V01	Transport accidents	Unnatural cause disease	UCD	Unnatural cause death
		Occupant of heavy transport vehicle injured in other and unspecified transport accidents	V01	Transport accidents	Unnatural cause disease	UCD	Unnatural cause death
		Bus occupant injured in collision with pedestrian or animal	V01	Transport accidents	Unnatural cause disease	UCD	Unnatural cause death
		Bus occupant injured in collision with pedal cycle	V01	Transport accidents	Unnatural cause disease	UCD	Unnatural cause death
		Bus occupant injured in collision with two- or three-wheeled motor vehicle	V01	Transport accidents	Unnatural cause disease	UCD	Unnatural cause death
		Bus occupant injured in collision with car, pick-up truck or van	V01	Transport accidents	Unnatural cause disease	UCD	Unnatural cause death
		Bus occupant injured in collision with heavy transport vehicle or bus	V01	Transport accidents	Unnatural cause disease	UCD	Unnatural cause death
		Bus occupant injured in collision with railway train or railway vehicle	V01	Transport accidents	Unnatural cause disease	UCD	Unnatural cause death
		Bus occupant injured in collision with other nonmotor vehicle	V01	Transport accidents	Unnatural cause disease	UCD	Unnatural cause death
		Bus occupant injured in collision with fixed or stationary object	V01	Transport accidents	Unnatural cause disease	UCD	Unnatural cause death
		Bus occupant injured in noncollision transport accident	V01	Transport accidents	Unnatural cause disease	UCD	Unnatural cause death
		Bus occupant injured in other and unspecified transport accidents	V01	Transport accidents	Unnatural cause disease	UCD	Unnatural cause death
		Animal-rider or occupant of animal-drawn vehicle injured in transport accident	V01	Transport accidents	Unnatural cause disease	UCD	Unnatural cause death
		Occupant of railway train or railway vehicle injured in transport accident	V01	Transport accidents	Unnatural cause disease	UCD	Unnatural cause death
		Occupant of streetcar injured in transport accident	V01	Transport accidents	Unnatural cause disease	UCD	Unnatural cause death
		Occupant of special vehicle mainly used on industrial premises injured in transport accident	V01	Transport accidents	Unnatural cause disease	UCD	Unnatural cause death
		Occupant of special vehicle mainly used in agriculture injured in transport accident	V01	Transport accidents	Unnatural cause disease	UCD	Unnatural cause death
		Occupant of special construction vehicle injured in transport accident	V01	Transport accidents	Unnatural cause disease	UCD	Unnatural cause death
		Occupant of special all-terrain or other motor vehicle designed primarily for off-road use, injured in transport acciden	V01	Transport accidents	Unnatural cause disease	UCD	Unnatural cause death
		Traffic accident of specified type but victim's mode of transport unknown	V01	Transport accidents	Unnatural cause disease	UCD	Unnatural cause death
		Nontraffic accident of specified type but victim's mode of transport unknown	V01	Transport accidents	Unnatural cause disease	UCD	Unnatural cause death
		Motor- or nonmotor-vehicle accident, type of vehicle unspecified	V01	Transport accidents	Unnatural cause disease	UCD	Unnatural cause death
		Accident to watercraft causing drowning and submersion	V01	Transport accidents	Unnatural cause disease	UCD	Unnatural cause death
		Accident to watercraft causing other injury	V01	Transport accidents	Unnatural cause disease	UCD	Unnatural cause death
		Water-transport-related drowning and submersion without accident to watercraft	V01	Transport accidents	Unnatural cause disease	UCD	Unnatural cause death
		Accident on board watercraft without accident to watercraft, not causing drowning and submersion	V01	Transport accidents	Unnatural cause disease	UCD	Unnatural cause death
		Other and unspecified water transport accidents	V01	Transport accidents	Unnatural cause disease	UCD	Unnatural cause death
		Accident to powered aircraft causing injury to occupant	V01	Transport accidents	Unnatural cause disease	UCD	Unnatural cause death
		Accident to nonpowered aircraft causing injury to occupant	V01	Transport accidents	Unnatural cause disease	UCD	Unnatural cause death
		Other specified air transport accidents	V01	Transport accidents	Unnatural cause disease	UCD	Unnatural cause death
		Other specified transport accidents	V01	Transport accidents	Unnatural cause disease	UCD	Unnatural cause death
		Unspecified transport accident	V01	Transport accidents	Unnatural cause disease	UCD	Unnatural cause death
		Fall on same level involving ice and snow	W00	Falls	Unnatural cause disease	UCD	Unnatural cause death
		Fall on same level from slipping, tripping and stumbling	W00	Falls	Unnatural cause disease	UCD	Unnatural cause death
		Fall involving ice-skates, skis, roller-skates or skateboards	W00	Falls	Unnatural cause disease	UCD	Unnatural cause death
		Other fall on same level due to collision with, or pushing by, another person	W00	Falls	Unnatural cause disease	UCD	Unnatural cause death
		Fall while being carried or supported by other persons	W00	Falls	Unnatural cause disease	UCD	Unnatural cause death
		Fall involving wheelchair	W00	Falls	Unnatural cause disease	UCD	Unnatural cause death
		Fall involving bed	W00	Falls	Unnatural cause disease	UCD	Unnatural cause death
		Fall involving chair	W00	Falls	Unnatural cause disease	UCD	Unnatural cause death
		Fall involving other furniture	W00	Falls	Unnatural cause disease	UCD	Unnatural cause death
		Fall involving playground equipment	W00	Falls	Unnatural cause disease	UCD	Unnatural cause death
		Fall on and from stairs and steps	W00	Falls	Unnatural cause disease	UCD	Unnatural cause death
		Fall on and from ladder	W00	Falls	Unnatural cause disease	UCD	Unnatural cause death
		Fall on and from scaffolding	W00	Falls	Unnatural cause disease	UCD	Unnatural cause death
		Fall from, out of or through building or structure	W00	Falls	Unnatural cause disease	UCD	Unnatural cause death
		Fall from tree	W00	Falls	Unnatural cause disease	UCD	Unnatural cause death
		Fall from cliff	W00	Falls	Unnatural cause disease	UCD	Unnatural cause death
		Diving or jumping into water causing injury other than drowning or submersion	W00	Falls	Unnatural cause disease	UCD	Unnatural cause death
		Other fall from one level to another	W00	Falls	Unnatural cause disease	UCD	Unnatural cause death
		Other fall on same level	W00	Falls	Unnatural cause disease	UCD	Unnatural cause death
		Unspecified fall	W00	Falls	Unnatural cause disease	UCD	Unnatural cause death
		Struck by thrown, projected or falling object	W20	Other external causes of accidental injury	Unnatural cause disease	UCD	Unnatural cause death
		Striking against or struck by sports equipment	W20	Other external causes of accidental injury	Unnatural cause disease	UCD	Unnatural cause death
		Striking against or struck by other objects	W20	Other external causes of accidental injury	Unnatural cause disease	UCD	Unnatural cause death
		Caught, crushed, jammed or pinched in or between objects	W20	Other external causes of accidental injury	Unnatural cause disease	UCD	Unnatural cause death
		Contact with lifting and transmission devices, not elsewhere classified	W20	Other external causes of accidental injury	Unnatural cause disease	UCD	Unnatural cause death
		Contact with sharp glass	W20	Other external causes of accidental injury	Unnatural cause disease	UCD	Unnatural cause death
		Contact with other sharp object(s)	W20	Other external causes of accidental injury	Unnatural cause disease	UCD	Unnatural cause death
		Contact with nonpowered hand tool	W20	Other external causes of accidental injury	Unnatural cause disease	UCD	Unnatural cause death
		Contact with powered lawnmower	W20	Other external causes of accidental injury	Unnatural cause disease	UCD	Unnatural cause death
		Contact with other powered hand tools and household machinery	W20	Other external causes of accidental injury	Unnatural cause disease	UCD	Unnatural cause death
		Contact with agricultural machinery	W20	Other external causes of accidental injury	Unnatural cause disease	UCD	Unnatural cause death
		Contact with other and unspecified machinery	W20	Other external causes of accidental injury	Unnatural cause disease	UCD	Unnatural cause death
		Handgun discharge	W20	Other external causes of accidental injury	Unnatural cause disease	UCD	Unnatural cause death
		Rifle, shotgun and larger firearm discharge	W20	Other external causes of accidental injury	Unnatural cause disease	UCD	Unnatural cause death
		Discharge from other and unspecified firearms	W20	Other external causes of accidental injury	Unnatural cause disease	UCD	Unnatural cause death
		Explosion and rupture of boiler	W20	Other external causes of accidental injury	Unnatural cause disease	UCD	Unnatural cause death
		Explosion and rupture of gas cylinder	W20	Other external causes of accidental injury	Unnatural cause disease	UCD	Unnatural cause death
		Explosion and rupture of pressurized tyre, pipe or hose	W20	Other external causes of accidental injury	Unnatural cause disease	UCD	Unnatural cause death
		Explosion and rupture of other specified pressurized devices	W20	Other external causes of accidental injury	Unnatural cause disease	UCD	Unnatural cause death
		Discharge of firework	W20	Other external causes of accidental injury	Unnatural cause disease	UCD	Unnatural cause death
		Explosion of other materials	W20	Other external causes of accidental injury	Unnatural cause disease	UCD	Unnatural cause death
		Exposure to high-pressure jet	W20	Other external causes of accidental injury	Unnatural cause disease	UCD	Unnatural cause death
		Exposure to noise	W20	Other external causes of accidental injury	Unnatural cause disease	UCD	Unnatural cause death
		Exposure to vibration	W20	Other external causes of accidental injury	Unnatural cause disease	UCD	Unnatural cause death
		Foreign body entering into or through eye or natural orifice	W20	Other external causes of accidental injury	Unnatural cause disease	UCD	Unnatural cause death
		Foreign body or object entering through skin	W20	Other external causes of accidental injury	Unnatural cause disease	UCD	Unnatural cause death
		Contact with hypodermic needle	W20	Other external causes of accidental injury	Unnatural cause disease	UCD	Unnatural cause death
		Exposure to other and unspecified inanimate mechanical forces	W20	Other external causes of accidental injury	Unnatural cause disease	UCD	Unnatural cause death
		Hit, struck, kicked, twisted, bitten or scratched by another person	W20	Other external causes of accidental injury	Unnatural cause disease	UCD	Unnatural cause death
		Striking against or bumped into by another person	W20	Other external causes of accidental injury	Unnatural cause disease	UCD	Unnatural cause death
		Crushed, pushed or stepped on by crowd or human stampede	W20	Other external causes of accidental injury	Unnatural cause disease	UCD	Unnatural cause death
		Bitten by rat	W20	Other external causes of accidental injury	Unnatural cause disease	UCD	Unnatural cause death
		Bitten or struck by dog	W20	Other external causes of accidental injury	Unnatural cause disease	UCD	Unnatural cause death
		Bitten or struck by other mammals	W20	Other external causes of accidental injury	Unnatural cause disease	UCD	Unnatural cause death
		Contact with marine animal	W20	Other external causes of accidental injury	Unnatural cause disease	UCD	Unnatural cause death
		Bitten or stung by nonvenomous insect and other nonvenomous arthropods	W20	Other external causes of accidental injury	Unnatural cause disease	UCD	Unnatural cause death
		Bitten or struck by crocodile or alligator	W20	Other external causes of accidental injury	Unnatural cause disease	UCD	Unnatural cause death
		Bitten or crushed by other reptiles	W20	Other external causes of accidental injury	Unnatural cause disease	UCD	Unnatural cause death
		Contact with plant thorns and spines and sharp leaves	W20	Other external causes of accidental injury	Unnatural cause disease	UCD	Unnatural cause death
		Exposure to other and unspecified animate mechanical forces	W20	Other external causes of accidental injury	Unnatural cause disease	UCD	Unnatural cause death
		Drowning and submersion while in bath-tub	W20	Other external causes of accidental injury	Unnatural cause disease	UCD	Unnatural cause death
		Drowning and submersion following fall into bath-tub	W20	Other external causes of accidental injury	Unnatural cause disease	UCD	Unnatural cause death
		Drowning and submersion while in swimming-pool	W20	Other external causes of accidental injury	Unnatural cause disease	UCD	Unnatural cause death
		Drowning and submersion following fall into swimming-pool	W20	Other external causes of accidental injury	Unnatural cause disease	UCD	Unnatural cause death
		Drowning and submersion while in natural water	W20	Other external causes of accidental injury	Unnatural cause disease	UCD	Unnatural cause death
		Drowning and submersion following fall into natural water	W20	Other external causes of accidental injury	Unnatural cause disease	UCD	Unnatural cause death
		Other specified drowning and submersion	W20	Other external causes of accidental injury	Unnatural cause disease	UCD	Unnatural cause death
		Unspecified drowning and submersion	W20	Other external causes of accidental injury	Unnatural cause disease	UCD	Unnatural cause death
		Accidental suffocation and strangulation in bed	W20	Other external causes of accidental injury	Unnatural cause disease	UCD	Unnatural cause death
		Other accidental hanging and strangulation	W20	Other external causes of accidental injury	Unnatural cause disease	UCD	Unnatural cause death
		Threat to breathing due to cave-in, falling earth and other substances	W20	Other external causes of accidental injury	Unnatural cause disease	UCD	Unnatural cause death
		Inhalation of gastric contents	W20	Other external causes of accidental injury	Unnatural cause disease	UCD	Unnatural cause death
		Inhalation and ingestion of food causing obstruction of respiratory tract	W20	Other external causes of accidental injury	Unnatural cause disease	UCD	Unnatural cause death
		Inhalation and ingestion of other objects causing obstruction of respiratory tract	W20	Other external causes of accidental injury	Unnatural cause disease	UCD	Unnatural cause death
		Confined to or trapped in a low-oxygen environment	W20	Other external causes of accidental injury	Unnatural cause disease	UCD	Unnatural cause death
		Other specified threats to breathing	W20	Other external causes of accidental injury	Unnatural cause disease	UCD	Unnatural cause death
		Unspecified threat to breathing	W20	Other external causes of accidental injury	Unnatural cause disease	UCD	Unnatural cause death
		Exposure to electric transmission lines	W20	Other external causes of accidental injury	Unnatural cause disease	UCD	Unnatural cause death
		Exposure to other specified electric current	W20	Other external causes of accidental injury	Unnatural cause disease	UCD	Unnatural cause death
		Exposure to unspecified electric current	W20	Other external causes of accidental injury	Unnatural cause disease	UCD	Unnatural cause death
		Exposure to ionizing radiation	W20	Other external causes of accidental injury	Unnatural cause disease	UCD	Unnatural cause death
		Exposure to man-made visible and ultraviolet light	W20	Other external causes of accidental injury	Unnatural cause disease	UCD	Unnatural cause death
		Exposure to other nonionizing radiation	W20	Other external causes of accidental injury	Unnatural cause disease	UCD	Unnatural cause death
		Exposure to unspecified type of radiation	W20	Other external causes of accidental injury	Unnatural cause disease	UCD	Unnatural cause death
		Exposure to excessive heat of man-made origin	W20	Other external causes of accidental injury	Unnatural cause disease	UCD	Unnatural cause death
		Exposure to excessive cold of man-made origin	W20	Other external causes of accidental injury	Unnatural cause disease	UCD	Unnatural cause death
		Exposure to high and low air pressure and changes in air pressure	W20	Other external causes of accidental injury	Unnatural cause disease	UCD	Unnatural cause death
		Exposure to other and unspecified man-made environmental factors	W20	Other external causes of accidental injury	Unnatural cause disease	UCD	Unnatural cause death
		Exposure to uncontrolled fire in building or structure	W20	Other external causes of accidental injury	Unnatural cause disease	UCD	Unnatural cause death
		Exposure to uncontrolled fire, not in building or structure	W20	Other external causes of accidental injury	Unnatural cause disease	UCD	Unnatural cause death
		Exposure to controlled fire in building or structure	W20	Other external causes of accidental injury	Unnatural cause disease	UCD	Unnatural cause death
		Exposure to controlled fire, not in building or structure	W20	Other external causes of accidental injury	Unnatural cause disease	UCD	Unnatural cause death
		Exposure to ignition of highly flammable material	W20	Other external causes of accidental injury	Unnatural cause disease	UCD	Unnatural cause death
		Exposure to ignition or melting of nightwear	W20	Other external causes of accidental injury	Unnatural cause disease	UCD	Unnatural cause death
		Exposure to ignition or melting of other clothing and apparel	W20	Other external causes of accidental injury	Unnatural cause disease	UCD	Unnatural cause death
		Exposure to other specified smoke, fire and flames	W20	Other external causes of accidental injury	Unnatural cause disease	UCD	Unnatural cause death
		Exposure to unspecified smoke, fire and flames	W20	Other external causes of accidental injury	Unnatural cause disease	UCD	Unnatural cause death
		Contact with hot drinks, food, fats and cooking oils	W20	Other external causes of accidental injury	Unnatural cause disease	UCD	Unnatural cause death
		Contact with hot tap-water	W20	Other external causes of accidental injury	Unnatural cause disease	UCD	Unnatural cause death
		Contact with other hot fluids	W20	Other external causes of accidental injury	Unnatural cause disease	UCD	Unnatural cause death
		Contact with steam and hot vapours	W20	Other external causes of accidental injury	Unnatural cause disease	UCD	Unnatural cause death
		Contact with hot air and gases	W20	Other external causes of accidental injury	Unnatural cause disease	UCD	Unnatural cause death
		Contact with hot household appliances	W20	Other external causes of accidental injury	Unnatural cause disease	UCD	Unnatural cause death
		Contact with hot heating appliances, radiators and pipes	W20	Other external causes of accidental injury	Unnatural cause disease	UCD	Unnatural cause death
		Contact with hot engines, machinery and tools	W20	Other external causes of accidental injury	Unnatural cause disease	UCD	Unnatural cause death
		Contact with other hot metals	W20	Other external causes of accidental injury	Unnatural cause disease	UCD	Unnatural cause death
		Contact with other and unspecified heat and hot substances	W20	Other external causes of accidental injury	Unnatural cause disease	UCD	Unnatural cause death
		Contact with venomous snakes and lizards	W20	Other external causes of accidental injury	Unnatural cause disease	UCD	Unnatural cause death
		Contact with venomous spiders	W20	Other external causes of accidental injury	Unnatural cause disease	UCD	Unnatural cause death
		Contact with scorpions	W20	Other external causes of accidental injury	Unnatural cause disease	UCD	Unnatural cause death
		Contact with hornets, wasps and bees	W20	Other external causes of accidental injury	Unnatural cause disease	UCD	Unnatural cause death
		Contact with centipedes and venomous millipedes (tropical)	W20	Other external causes of accidental injury	Unnatural cause disease	UCD	Unnatural cause death
		Contact with other venomous arthropods	W20	Other external causes of accidental injury	Unnatural cause disease	UCD	Unnatural cause death
		Contact with venomous marine animals and plants	W20	Other external causes of accidental injury	Unnatural cause disease	UCD	Unnatural cause death
		Contact with other specified venomous animals	W20	Other external causes of accidental injury	Unnatural cause disease	UCD	Unnatural cause death
		Contact with other specified venomous plants	W20	Other external causes of accidental injury	Unnatural cause disease	UCD	Unnatural cause death
		Contact with unspecified venomous animal or plant	W20	Other external causes of accidental injury	Unnatural cause disease	UCD	Unnatural cause death
		Exposure to excessive natural heat	W20	Other external causes of accidental injury	Unnatural cause disease	UCD	Unnatural cause death
		Exposure to excessive natural cold	W20	Other external causes of accidental injury	Unnatural cause disease	UCD	Unnatural cause death
		Exposure to sunlight	W20	Other external causes of accidental injury	Unnatural cause disease	UCD	Unnatural cause death
		Victim of lightning	W20	Other external causes of accidental injury	Unnatural cause disease	UCD	Unnatural cause death
		Victim of earthquake	W20	Other external causes of accidental injury	Unnatural cause disease	UCD	Unnatural cause death
		Victim of volcanic eruption	W20	Other external causes of accidental injury	Unnatural cause disease	UCD	Unnatural cause death
		Victim of avalanche, landslide and other earth movements	W20	Other external causes of accidental injury	Unnatural cause disease	UCD	Unnatural cause death
		Victim of cataclysmic storm	W20	Other external causes of accidental injury	Unnatural cause disease	UCD	Unnatural cause death
		Victim of flood	W20	Other external causes of accidental injury	Unnatural cause disease	UCD	Unnatural cause death
		Exposure to other and unspecified forces of nature	W20	Other external causes of accidental injury	Unnatural cause disease	UCD	Unnatural cause death
		Accidental poisoning by and exposure to nonopioid analgesics, antipyretics and antirheumatics	W20	Other external causes of accidental injury	Unnatural cause disease	UCD	Unnatural cause death
		Accidental poisoning by and exposure to antiepileptic, sedative-hypnotic, antiparkinsonism and psychotropic drugs, not e	W20	Other external causes of accidental injury	Unnatural cause disease	UCD	Unnatural cause death
		Accidental poisoning by and exposure to narcotics and psychodysleptics [hallucinogens], not elsewhere classified	W20	Other external causes of accidental injury	Unnatural cause disease	UCD	Unnatural cause death
		Accidental poisoning by and exposure to other drugs acting on the autonomic nervous system	W20	Other external causes of accidental injury	Unnatural cause disease	UCD	Unnatural cause death
		Accidental poisoning by and exposure to other and unspecified drugs, medicaments and biological substances	W20	Other external causes of accidental injury	Unnatural cause disease	UCD	Unnatural cause death
		Accidental poisoning by and exposure to alcohol	W20	Other external causes of accidental injury	Unnatural cause disease	UCD	Unnatural cause death
		Accidental poisoning by and exposure to organic solvents and halogenated hydrocarbons and their vapours	W20	Other external causes of accidental injury	Unnatural cause disease	UCD	Unnatural cause death
		Accidental poisoning by and exposure to other gases and vapours	W20	Other external causes of accidental injury	Unnatural cause disease	UCD	Unnatural cause death
		Accidental poisoning by and exposure to pesticides	W20	Other external causes of accidental injury	Unnatural cause disease	UCD	Unnatural cause death
		Accidental poisoning by and exposure to other and unspecified chemicals and noxious substances	W20	Other external causes of accidental injury	Unnatural cause disease	UCD	Unnatural cause death
		Overexertion and strenuous or repetitive movements	W20	Other external causes of accidental injury	Unnatural cause disease	UCD	Unnatural cause death
		Travel and motion	W20	Other external causes of accidental injury	Unnatural cause disease	UCD	Unnatural cause death
		Prolonged stay in weightless environment	W20	Other external causes of accidental injury	Unnatural cause disease	UCD	Unnatural cause death
		Lack of food	W20	Other external causes of accidental injury	Unnatural cause disease	UCD	Unnatural cause death
		Lack of water	W20	Other external causes of accidental injury	Unnatural cause disease	UCD	Unnatural cause death
		Unspecified privation	W20	Other external causes of accidental injury	Unnatural cause disease	UCD	Unnatural cause death
		Exposure to other specified factors	W20	Other external causes of accidental injury	Unnatural cause disease	UCD	Unnatural cause death
		Exposure to unspecified factor	W20	Other external causes of accidental injury	Unnatural cause disease	UCD	Unnatural cause death
		Intentional self-poisoning by and exposure to nonopioid analgesics, antipyretics and antirheumatics	X60	Intentional self-harm	Unnatural cause disease	UCD	Unnatural cause death
		Intentional self-poisoning by and exposure to antiepileptic, sedative-hypnotic, antiparkinsonism and psychotropic drugs,	X60	Intentional self-harm	Unnatural cause disease	UCD	Unnatural cause death
		Intentional self-poisoning by and exposure to narcotics and psychodysleptics [hallucinogens], not elsewhere classified	X60	Intentional self-harm	Unnatural cause disease	UCD	Unnatural cause death
		Intentional self-poisoning by and exposure to other drugs acting on the autonomic nervous system	X60	Intentional self-harm	Unnatural cause disease	UCD	Unnatural cause death
		Intentional self-poisoning by and exposure to other and unspecified drugs, medicaments and biological substances	X60	Intentional self-harm	Unnatural cause disease	UCD	Unnatural cause death
		Intentional self-poisoning by and exposure to alcohol	X60	Intentional self-harm	Unnatural cause disease	UCD	Unnatural cause death
		Intentional self-poisoning by and exposure to organic solvents and halogenated hydrocarbons and their vapours	X60	Intentional self-harm	Unnatural cause disease	UCD	Unnatural cause death
		Intentional self-poisoning by and exposure to other gases and vapours	X60	Intentional self-harm	Unnatural cause disease	UCD	Unnatural cause death
		Intentional self-poisoning by and exposure to pesticides	X60	Intentional self-harm	Unnatural cause disease	UCD	Unnatural cause death
		Intentional self-poisoning by and exposure to other and unspecified chemicals and noxious substances	X60	Intentional self-harm	Unnatural cause disease	UCD	Unnatural cause death
		Intentional self-harm by hanging, strangulation and suffocation	X60	Intentional self-harm	Unnatural cause disease	UCD	Unnatural cause death
		Intentional self-harm by drowning and submersion	X60	Intentional self-harm	Unnatural cause disease	UCD	Unnatural cause death
		Intentional self-harm by handgun discharge	X60	Intentional self-harm	Unnatural cause disease	UCD	Unnatural cause death
		Intentional self-harm by rifle, shotgun and larger firearm discharge	X60	Intentional self-harm	Unnatural cause disease	UCD	Unnatural cause death
		Intentional self-harm by other and unspecified firearm discharge	X60	Intentional self-harm	Unnatural cause disease	UCD	Unnatural cause death
		Intentional self-harm by explosive material	X60	Intentional self-harm	Unnatural cause disease	UCD	Unnatural cause death
		Intentional self-harm by smoke, fire and flames	X60	Intentional self-harm	Unnatural cause disease	UCD	Unnatural cause death
		Intentional self-harm by steam, hot vapours and hot objects	X60	Intentional self-harm	Unnatural cause disease	UCD	Unnatural cause death
		Intentional self-harm by sharp object	X60	Intentional self-harm	Unnatural cause disease	UCD	Unnatural cause death
		Intentional self-harm by blunt object	X60	Intentional self-harm	Unnatural cause disease	UCD	Unnatural cause death
		Intentional self-harm by jumping from a high place	X60	Intentional self-harm	Unnatural cause disease	UCD	Unnatural cause death
		Intentional self-harm by jumping or lying before moving object	X60	Intentional self-harm	Unnatural cause disease	UCD	Unnatural cause death
		Intentional self-harm by crashing of motor vehicle	X60	Intentional self-harm	Unnatural cause disease	UCD	Unnatural cause death
		Intentional self-harm by other specified means	X60	Intentional self-harm	Unnatural cause disease	UCD	Unnatural cause death
		Intentional self-harm by unspecified means	X60	Intentional self-harm	Unnatural cause disease	UCD	Unnatural cause death
		Assault by drugs, medicaments and biological substances	X85	Assault	Unnatural cause disease	UCD	Unnatural cause death
		Assault by corrosive substance	X85	Assault	Unnatural cause disease	UCD	Unnatural cause death
		Assault by pesticides	X85	Assault	Unnatural cause disease	UCD	Unnatural cause death
		Assault by gases and vapours	X85	Assault	Unnatural cause disease	UCD	Unnatural cause death
		Assault by other specified chemicals and noxious substances	X85	Assault	Unnatural cause disease	UCD	Unnatural cause death
		Assault by unspecified chemical or noxious substance	X85	Assault	Unnatural cause disease	UCD	Unnatural cause death
		Assault by hanging, strangulation and suffocation	X85	Assault	Unnatural cause disease	UCD	Unnatural cause death
		Assault by drowning and submersion	X85	Assault	Unnatural cause disease	UCD	Unnatural cause death
		Assault by handgun discharge	X85	Assault	Unnatural cause disease	UCD	Unnatural cause death
		Assault by rifle, shotgun and larger firearm discharge	X85	Assault	Unnatural cause disease	UCD	Unnatural cause death
		Assault by other and unspecified firearm discharge	X85	Assault	Unnatural cause disease	UCD	Unnatural cause death
		Assault by explosive material	X85	Assault	Unnatural cause disease	UCD	Unnatural cause death
		Assault by smoke, fire and flames	X85	Assault	Unnatural cause disease	UCD	Unnatural cause death
		Assault by steam, hot vapours and hot objects	X85	Assault	Unnatural cause disease	UCD	Unnatural cause death
		Assault by sharp object	X85	Assault	Unnatural cause disease	UCD	Unnatural cause death
		Assault by blunt object	X85	Assault	Unnatural cause disease	UCD	Unnatural cause death
		Assault by pushing from high place	X85	Assault	Unnatural cause disease	UCD	Unnatural cause death
		Assault by pushing or placing victim before moving object	X85	Assault	Unnatural cause disease	UCD	Unnatural cause death
		Assault by crashing of motor vehicle	X85	Assault	Unnatural cause disease	UCD	Unnatural cause death
		Assault by bodily force	X85	Assault	Unnatural cause disease	UCD	Unnatural cause death
		Sexual assault by bodily force	X85	Assault	Unnatural cause disease	UCD	Unnatural cause death
		Neglect and abandonment	X85	Assault	Unnatural cause disease	UCD	Unnatural cause death
		Other maltreatment	X85	Assault	Unnatural cause disease	UCD	Unnatural cause death
		Assault by other specified means	X85	Assault	Unnatural cause disease	UCD	Unnatural cause death
		Assault by unspecified means	X85	Assault	Unnatural cause disease	UCD	Unnatural cause death
		Poisoning by and exposure to nonopioid analgesics, antipyretics and antirheumatics, undetermined intent	X60	Intentional self-harm	Unnatural cause disease	UCD	Unnatural cause death
		Poisoning by and exposure to antiepileptic, sedative-hypnotic, antiparkinsonism and psychotropic drugs, not elsewhere cl	X60	Intentional self-harm	Unnatural cause disease	UCD	Unnatural cause death
		Poisoning by and exposure to narcotics and psychodysleptics [hallucinogens], not elsewhere classified, undetermined inte	X60	Intentional self-harm	Unnatural cause disease	UCD	Unnatural cause death
		Poisoning by and exposure to other drugs acting on the autonomic nervous system, undetermined intent	X60	Intentional self-harm	Unnatural cause disease	UCD	Unnatural cause death
		Poisoning by and exposure to other and unspecified drugs, medicaments and biological substances, undetermined intent	X60	Intentional self-harm	Unnatural cause disease	UCD	Unnatural cause death
		Poisoning by and exposure to alcohol, undetermined intent	X60	Intentional self-harm	Unnatural cause disease	UCD	Unnatural cause death
		Poisoning by and exposure to organic solvents and halogenated hydrocarbons and their vapours, undetermined intent	X60	Intentional self-harm	Unnatural cause disease	UCD	Unnatural cause death
		Poisoning by and exposure to other gases and vapours, undetermined intent	X60	Intentional self-harm	Unnatural cause disease	UCD	Unnatural cause death
		Poisoning by and exposure to pesticides, undetermined intent	X60	Intentional self-harm	Unnatural cause disease	UCD	Unnatural cause death
		Poisoning by and exposure to other and unspecified chemicals and noxious substances, undetermined intent	X60	Intentional self-harm	Unnatural cause disease	UCD	Unnatural cause death
		Hanging, strangulation and suffocation, undetermined intent	X60	Intentional self-harm	Unnatural cause disease	UCD	Unnatural cause death
		Drowning and submersion, undetermined intent	X60	Intentional self-harm	Unnatural cause disease	UCD	Unnatural cause death
		Handgun discharge, undetermined intent	X60	Intentional self-harm	Unnatural cause disease	UCD	Unnatural cause death
		Rifle, shotgun and larger firearm discharge, undetermined intent	X60	Intentional self-harm	Unnatural cause disease	UCD	Unnatural cause death
		Other and unspecified firearm discharge, undetermined intent	X60	Intentional self-harm	Unnatural cause disease	UCD	Unnatural cause death
		Contact with explosive material, undetermined intent	X60	Intentional self-harm	Unnatural cause disease	UCD	Unnatural cause death
		Exposure to smoke, fire and flames, undetermined intent	X60	Intentional self-harm	Unnatural cause disease	UCD	Unnatural cause death
		Contact with steam, hot vapours and hot objects, undetermined intent	X60	Intentional self-harm	Unnatural cause disease	UCD	Unnatural cause death
		Contact with sharp object, undetermined intent	X60	Intentional self-harm	Unnatural cause disease	UCD	Unnatural cause death
		Contact with blunt object, undetermined intent	X60	Intentional self-harm	Unnatural cause disease	UCD	Unnatural cause death
		Falling, jumping or pushed from a high place, undetermined intent	X60	Intentional self-harm	Unnatural cause disease	UCD	Unnatural cause death
		Falling, lying or running before or into moving object, undetermined intent	X60	Intentional self-harm	Unnatural cause disease	UCD	Unnatural cause death
		Crashing of motor vehicle, undetermined intent	X60	Intentional self-harm	Unnatural cause disease	UCD	Unnatural cause death
		Other specified events, undetermined intent	X60	Intentional self-harm	Unnatural cause disease	UCD	Unnatural cause death
		Unspecified event, undetermined intent	X60	Intentional self-harm	Unnatural cause disease	UCD	Unnatural cause death
		Legal intervention	Y95	External causes of morbidity related to other conditions	Unnatural cause disease	UCD	Unnatural cause death
		Operations of war	Y95	External causes of morbidity related to other conditions	Unnatural cause disease	UCD	Unnatural cause death
		Systemic antibiotics	Y40	External causes of morbidity related to medical treatment	Unnatural cause disease	UCD	Unnatural cause death
		Other systemic anti-infectives and antiparasitics	Y40	External causes of morbidity related to medical treatment	Unnatural cause disease	UCD	Unnatural cause death
		Hormones and their synthetic substitutes and antagonists, not elsewhere classified	Y40	External causes of morbidity related to medical treatment	Unnatural cause disease	UCD	Unnatural cause death
		Primarily systemic agents	Y40	External causes of morbidity related to medical treatment	Unnatural cause disease	UCD	Unnatural cause death
		Agents primarily affecting blood constituents	Y40	External causes of morbidity related to medical treatment	Unnatural cause disease	UCD	Unnatural cause death
		Analgesics, antipyretics and anti-inflammatory drugs	Y40	External causes of morbidity related to medical treatment	Unnatural cause disease	UCD	Unnatural cause death
		Antiepileptics and antiparkinsonism drugs	Y40	External causes of morbidity related to medical treatment	Unnatural cause disease	UCD	Unnatural cause death
		Sedatives, hypnotics and antianxiety drugs	Y40	External causes of morbidity related to medical treatment	Unnatural cause disease	UCD	Unnatural cause death
		Anaesthetics and therapeutic gases	Y40	External causes of morbidity related to medical treatment	Unnatural cause disease	UCD	Unnatural cause death
		Psychotropic drugs, not elsewhere classified	Y40	External causes of morbidity related to medical treatment	Unnatural cause disease	UCD	Unnatural cause death
		Central nervous system stimulants, not elsewhere classified	Y40	External causes of morbidity related to medical treatment	Unnatural cause disease	UCD	Unnatural cause death
		Drugs primarily affecting the autonomic nervous system	Y40	External causes of morbidity related to medical treatment	Unnatural cause disease	UCD	Unnatural cause death
		Agents primarily affecting the cardiovascular system	Y40	External causes of morbidity related to medical treatment	Unnatural cause disease	UCD	Unnatural cause death
		Agents primarily affecting the gastrointestinal system	Y40	External causes of morbidity related to medical treatment	Unnatural cause disease	UCD	Unnatural cause death
		Agents primarily affecting water-balance and mineral and uric acid metabolism	Y40	External causes of morbidity related to medical treatment	Unnatural cause disease	UCD	Unnatural cause death
		Agents primarily acting on smooth and skeletal muscles and the respiratory system	Y40	External causes of morbidity related to medical treatment	Unnatural cause disease	UCD	Unnatural cause death
		Topical agents primarily affecting skin and mucous membrane and ophthalmological, otorhinolaryngological and dental drug	Y40	External causes of morbidity related to medical treatment	Unnatural cause disease	UCD	Unnatural cause death
		Other and unspecified drugs and medicaments	Y40	External causes of morbidity related to medical treatment	Unnatural cause disease	UCD	Unnatural cause death
		Bacterial vaccines	Y40	External causes of morbidity related to medical treatment	Unnatural cause disease	UCD	Unnatural cause death
		Other and unspecified vaccines and biological substances	Y40	External causes of morbidity related to medical treatment	Unnatural cause disease	UCD	Unnatural cause death
		Unintentional cut, puncture, perforation or haemorrhage during surgical and medical care	Y40	External causes of morbidity related to medical treatment	Unnatural cause disease	UCD	Unnatural cause death
		Foreign object accidentally left in body during surgical and medical care	Y40	External causes of morbidity related to medical treatment	Unnatural cause disease	UCD	Unnatural cause death
		Failure of sterile precautions during surgical and medical care	Y40	External causes of morbidity related to medical treatment	Unnatural cause disease	UCD	Unnatural cause death
		Failure in dosage during surgical and medical care	Y40	External causes of morbidity related to medical treatment	Unnatural cause disease	UCD	Unnatural cause death
		Contaminated medical or biological substances	Y40	External causes of morbidity related to medical treatment	Unnatural cause disease	UCD	Unnatural cause death
		Other misadventures during surgical and medical care	Y40	External causes of morbidity related to medical treatment	Unnatural cause disease	UCD	Unnatural cause death
		Nonadministration of surgical and medical care	Y40	External causes of morbidity related to medical treatment	Unnatural cause disease	UCD	Unnatural cause death
		Unspecified misadventure during surgical and medical care	Y40	External causes of morbidity related to medical treatment	Unnatural cause disease	UCD	Unnatural cause death
		Anaesthesiology devices associated with adverse incidents	Y40	External causes of morbidity related to medical treatment	Unnatural cause disease	UCD	Unnatural cause death
		Cardiovascular devices associated with adverse incidents	Y40	External causes of morbidity related to medical treatment	Unnatural cause disease	UCD	Unnatural cause death
		Otorhinolaryngological devices associated with adverse incidents	Y40	External causes of morbidity related to medical treatment	Unnatural cause disease	UCD	Unnatural cause death
		Gastroenterology and urology devices associated with adverse incidents	Y40	External causes of morbidity related to medical treatment	Unnatural cause disease	UCD	Unnatural cause death
		General hospital and personal-use devices associated with adverse incidents	Y40	External causes of morbidity related to medical treatment	Unnatural cause disease	UCD	Unnatural cause death
		Neurological devices associated with adverse incidents	Y40	External causes of morbidity related to medical treatment	Unnatural cause disease	UCD	Unnatural cause death
		Obstetric and gynaecological devices associated with adverse incidents	Y40	External causes of morbidity related to medical treatment	Unnatural cause disease	UCD	Unnatural cause death
		Ophthalmic devices associated with adverse incidents	Y40	External causes of morbidity related to medical treatment	Unnatural cause disease	UCD	Unnatural cause death
		Radiological devices associated with adverse incidents	Y40	External causes of morbidity related to medical treatment	Unnatural cause disease	UCD	Unnatural cause death
		Orthopaedic devices associated with adverse incidents	Y40	External causes of morbidity related to medical treatment	Unnatural cause disease	UCD	Unnatural cause death
		Physical medicine devices associated with adverse incidents	Y40	External causes of morbidity related to medical treatment	Unnatural cause disease	UCD	Unnatural cause death
		General- and plastic-surgery devices associated with adverse incidents	Y40	External causes of morbidity related to medical treatment	Unnatural cause disease	UCD	Unnatural cause death
		Other and unspecified medical devices associated with adverse incidents	Y40	External causes of morbidity related to medical treatment	Unnatural cause disease	UCD	Unnatural cause death
		Surgical operation and other surgical procedures as the cause of abnormal reaction of the patient, or of later complicat	Y40	External causes of morbidity related to medical treatment	Unnatural cause disease	UCD	Unnatural cause death
		Other medical procedures as the cause of abnormal reaction of the patient, or of later complication, without mention of	Y40	External causes of morbidity related to medical treatment	Unnatural cause disease	UCD	Unnatural cause death
		Sequelae of transport accidents	Y85	Sequelae of external causes of morbidity	Unnatural cause disease	UCD	Unnatural cause death
		Sequelae of other accidents	Y85	Sequelae of external causes of morbidity	Unnatural cause disease	UCD	Unnatural cause death
		Sequelae of intentional self-harm, assault and events of undetermined intent	Y85	Sequelae of external causes of morbidity	Unnatural cause disease	UCD	Unnatural cause death
		Sequelae with surgical and medical care as external cause	Y85	Sequelae of external causes of morbidity	Unnatural cause disease	UCD	Unnatural cause death
		Sequelae of other external causes	Y85	Sequelae of external causes of morbidity	Unnatural cause disease	UCD	Unnatural cause death
		Evidence of alcohol involvement determined by blood alcohol level	Y90	External causes of morbidity related to alcohol	Unnatural cause disease	UCD	Unnatural cause death
		Evidence of alcohol involvement determined by level of intoxication	Y90	External causes of morbidity related to alcohol	Unnatural cause disease	UCD	Unnatural cause death
		Nosocomial condition	Y95	External causes of morbidity related to other conditions	Unnatural cause disease	UCD	Unnatural cause death
		Work-related condition	Y95	External causes of morbidity related to other conditions	Unnatural cause disease	UCD	Unnatural cause death
		Environmental-pollution-related condition	Y95	External causes of morbidity related to other conditions	Unnatural cause disease	UCD	Unnatural cause death
		Lifestyle-related condition	Y95	External causes of morbidity related to other conditions	Unnatural cause disease	UCD	Unnatural cause death
